# Supplementary material for: Pneumocystis jirovecii pneumonia mortality risk associated with preceding long-term steroid use for the underlying disease: A multicenter, retrospective cohort study
Source: PLoS One. 2024 Feb 8;19(2):e0292507. doi: 10.1371/journal.pone.0292507 (PMC10852346; doi:10.1371/journal.pone.0292507)
Supplement: S1 File — (XLSX) [file pone.0292507.s001.xlsx]

## Sheet: Study_database
sex	age	smorking	basal Disease						basal lung CT findings				Average corticosteroid dose in prednisolone equivalent during the period of days prior to the first visit			basal immunosuppressive regimen							Days from onset or first visit	body weight	height	laboratory data									hypoxia	PcP therapy time days				PcP therapy					90day mortality	first visit to last follow days
			autoimmune disease	solid organ tumor	hematologic disease	solid organ transplantation	interstitial lung disease	asthma	bronchiectasis	emphysema	honeycomb lung	traction bronchiectasis	60 day	40 day	30 day	All immunsuppresant	MTX	CNI	biologic agent	orther immunosuppuressant	anticancer drug	PcP prophylaxis				(1→3) β-D-glucan	(1→3) β-D-glucan test method	white blood cell count	lymphocyte count	serum albumin	CRP	LDH	KL-6	SP-D		onset to anti PcP drug initiation	onset to steroid dose-up or initiation	first visit to anti-PcP drug initiation	first visit to steroid dose-up or initiation	corticosteroid dose for 1-5day	TMP-SMX use for day 1-5	TMP-SMX dose for 1-5day	pentamidine use for day 1-5	atovaquone use for day 1-5
F=0	y	Pack Years	0=No	0=No	0=No	0=No	0=No	0=No	0=No	0=No	0=No	0=No	mg/kg/day	mg/kg/day	mg/kg/day	0=No	0=No	0=No	0=No	0=No	0=No	0=No	day	kg	cm	pg/mL		mm3	mm3	g/dL	mg/dL	IU/L	U/mL	ng/mL	0=No	day	day	day	day	mg/kg/day	0=No	mg/kg/day	0=No	0=No	0=No	day
M=1			1=Yes	1=Yes	1=Yes	1=Yes	1=Yes	1=Yes	1=Yes	1=Yes	1=Yes	1=Yes				1=Yes	1=Yes	1=Yes	1=Yes	1=Yes	1=Yes	1=Yes													1=Yes						1=Yes		1=Yes	1=Yes	1=Yes
1	68.2	46	0	1	0	0	1	0	0	1	0	0	0.481073	0.473186	0.473186	0	0	0	0	0	1	0	1	63.4	160.5	258.1	WAKO	1500	390	3.2	13.9	552	1330	233	1	3	N/A	0	N/A	0.5347	1	2.27129	1	0	1	8
1	69.5	48	0	1	0	0	1	0	0	0	0	0	0.0796813	0.0996016	0.119522	0	0	0	0	0	1	0	1	75.3	168.5	<5	WAKO	5100	680	N/A	11.44	1834	N/A	N/A	1	0	1	-1	0	0.378486	1	9.56175	0	0	1	7
0	56.6	N/A	1	0	0	0	0	0	0	0	0	0	0	0	0	1	1	0	1	0	0	0	5	55.5	N/A	24.5	WAKO	13500	2430	3.5	6.3	323	N/A	N/A	1	5	5	0	0	13.7297	1	9.8018	0	0	0	3555
1	65.4	44	0	1	0	0	0	0	0	1	0	0	0.0487805	0.0731707	0.097561	0	0	0	0	0	1	0	7	41	156	32.2	WAKO	15200	2300	N/A	14.13	941	3887	N/A	1	8	7	1	0	21.3415	1	14.0488	0	0	0	98
1	80.3	32.25	0	0	0	0	1	0	0	1	1	1	0.981152	1.42905	1.87696	0	0	0	0	0	0	0	3	70.3	161.5	26.3	WAKO	10800	830	N/A	9.53	428	N/A	N/A	1	4	3	1	0	8.00142	1	10.2418	0	0	1	23
0	64	0	1	0	0	0	1	0	0	0	1	1	0.454545	0.454545	0.454545	1	0	0	0	0	0	0	1	33	148.3	<5	WAKO	9100	430	N/A	5.2	224	N/A	N/A	1	N/A	1	N/A	0	11.6667	0	0	0	0	1	9
1	73.2	50	0	1	0	0	1	0	0	1	0	0	0.20148	0.178865	0.15625	0	0	0	0	0	1	0	0	60.8	164	294.6	WAKO	6900	1100	N/A	1.78	322	N/A	N/A	1	1	1	1	1	1.0773	1	7.89474	0	0	0	260
0	78.5	22.5	0	1	0	0	1	0	0	0	0	1	1.75373	0.694963	0.677861	0	0	1	0	0	0	1	0	53.6	143.5	60.7	WAKO	9200	840	N/A	0.33	535	671	203	1	2	2	2	2	7.25746	0	0	1	0	1	20
1	78.7	104	1	0	1	0	1	0	0	1	0	0	1.59554	0.53744	0.515298	1	0	0	0	1	0	0	4	62.1	168	18.5	WAKO	5200	310	N/A	38.12	375	497	51.7	1	4	7	0	3	6.23188	1	9.27536	0	0	0	91
1	84.2	N/A	0	0	0	0	1	0	0	0	0	0	0.107296	0.107296	0.107296	0	0	0	0	0	0	0	7	46.6	155.6	10.9	WAKO	7100	1090	N/A	7.14	217	464	56.4	0	24	20	17	13	0.429185	0	0	0	0	0	190
1	65.5	20	0	0	0	0	1	0	0	0	0	1	0.539855	0.469203	0.432367	0	0	0	0	0	0	0	0	69	156.3	19.8	WAKO	8700	490	N/A	2.24	360	1460	N/A	0	0	N/A	0	N/A	0.362319	0	0	1	0	0	1934
1	80.6	50	1	1	0	0	1	0	0	1	0	0	0.0809061	0.0809061	0.0809061	1	1	0	0	0	0	0	12	61.8	166.4	61.3	WAKO	9000	600	N/A	7.03	269	406	56.3	0	16	21	4	9	0.0809061	1	2.3301	0	0	0	1682
1	79	56	1	0	0	0	0	0	1	1	0	0	0.115248	0.087766	0.0815603	1	1	0	0	0	0	1	14	56.4	152	15.1	WAKO	12900	920	N/A	20.5	237	N/A	N/A	0	14	N/A	0	N/A	0.070922	1	5.67376	0	0	0	2850
1	74.7	39	1	0	0	0	0	0	1	0	0	0	0.0912409	0.0912409	0.0912409	1	1	0	0	0	0	0	0	54.8	163.8	18.5	WAKO	10600	580	N/A	9.88	226	282	61	0	5	N/A	5	N/A	0.0912409	1	0.291971	0	0	0	736
1	57.8	74	1	0	0	0	0	0	0	1	0	0	0	0	0	1	1	0	0	0	0	0	24	47.5	159.9	14.2	WAKO	13000	850	N/A	6.97	573	657	182	1	25	35	1	11	0	1	4.71579	0	0	0	2766
0	79.7	0	1	0	0	0	0	0	0	0	0	0	0.375	0.445312	0.46875	1	1	0	0	0	0	0	0	32	N/A	59.4	WAKO	17400	120	N/A	2.98	397	329	347	1	0	0	0	0	23.5625	1	18	0	0	0	58
0	90.2	0	1	0	0	0	0	0	1	0	0	0	0.121951	0.121951	0.121951	1	1	0	0	0	0	0	11	41	142	10.2	WAKO	10900	1060	N/A	2.66	221	516	N/A	0	11	N/A	0	N/A	0.121951	1	11.7073	0	0	0	8
0	70.8	0	0	0	1	0	0	0	0	0	0	0	0.536284	0.583134	0.618022	0	0	0	0	0	1	0	12	41.8	146.5	140.6	WAKO	1500	290	N/A	21.32	284	527	248	1	12	12	0	0	20.1854	1	15.311	0	0	1	10
1	79.3	40	0	0	0	0	1	0	0	1	0	1	1.50439	1.79342	0.715789	1	0	1	0	0	0	1	10	47.5	158.2	33.8	WAKO	5600	440	N/A	4.03	295	759	93.6	0	16	17	6	7	0.631579	0	0	0	0	1	23
1	77.4	57	0	0	0	0	0	0	0	0	0	0	0	0	0	0	0	0	0	0	0	0	6	58.5	166.2	357.2	WAKO	8100	630	N/A	22.28	309	337	181	0	N/A	N/A	N/A	N/A	0	0	0	0	0	0	70
0	76.1	0	0	0	0	0	1	0	0	0	0	1	0.362847	0.335938	0.3125	0	0	0	0	0	0	0	10	48	151.3	5.6	WAKO	1100	580	N/A	8.25	329	1152	N/A	1	12	10	2	0	16.9271	0	0	1	0	1	40
1	56.3	0	0	0	1	0	0	0	0	0	0	0	0	0	0	0	0	0	0	0	1	0	10	82	171.3	15.8	WAKO	2200	150	N/A	18.14	433	545	77.5	0	11	11	1	1	9.14634	1	9.36585	0	0	0	2087
0	59.7	0	1	0	1	0	1	0	0	0	0	1	0	0	0	1	0	1	0	0	0	0	2	40.2	144.1	411.6	WAKO	4100	1270	N/A	2.33	312	1476	256	1	2	2	0	0	18.8557	1	15.5224	0	0	1	6
0	82.2	N/A	1	0	0	0	0	0	0	0	0	0	0	0	0	1	1	0	0	0	0	0	5	37.3	134.6	66.6	WAKO	12200	1480	N/A	6.81	285	1328	N/A	0	7	N/A	2	N/A	0	1	4.28954	0	0	0	199
0	83.7	0	1	0	0	0	1	0	1	0	0	0	0.280303	0.272233	0.267457	1	0	0	0	1	0	1	0	50.6	148.3	51.7	WAKO	9000	810	N/A	10.43	416	431	17.2	1	1	0	1	0	15.0593	1	7.58893	0	0	0	1827
1	75.3	30	1	1	0	0	0	0	0	0	0	0	0	0	0	1	1	0	0	0	0	0	49	54.5	164.3	<5	WAKO	6900	1100	N/A	1.6	274	420	216	1	52	52	3	3	14.1284	1	4.40367	0	0	0	1793
1	55.6	43.5	0	0	1	0	0	0	0	0	0	0	0.520325	0.410569	0.384824	1	0	1	0	1	0	1	4	61.5	161	21.8	WAKO	4800	580	N/A	4.51	322	N/A	N/A	0	4	N/A	0	N/A	0.325203	1	4.68293	0	0	1	56
1	71.2	50	1	0	0	0	1	0	0	1	0	0	0.108422	0.117247	0.121029	1	0	0	1	0	0	0	1	66.1	163.4	26.7	WAKO	7500	140	N/A	9.87	270	361	136	0	1	3	0	2	0.281392	1	3.87292	0	0	0	576
1	62.9	26.25	1	0	0	0	0	0	0	1	0	0	0.0950119	0.0950119	0.0950119	1	1	0	0	0	0	0	4	42.1	158.7	60.1	WAKO	10700	640	N/A	9.59	403	607	87.4	1	5	7	1	3	5.99525	1	6.08076	0	0	0	1568
0	75.9	0	1	0	0	0	0	0	0	0	0	0	0	0	0	1	1	1	0	0	0	0	13	38.5	N/A	56.9	WAKO	10600	1470	N/A	5.43	269	650	159	0	13	13	0	0	1.03896	1	8.31169	0	0	0	385
1	80.8	40	0	1	0	0	1	0	1	1	0	0	0.0942383	0	0	0	0	0	0	0	1	0	4	38.4	151.3	47	WAKO	7900	700	N/A	8.25	228	679	221	1	6	N/A	2	N/A	10.1823	1	16.25	0	0	0	861
1	77.2	52	0	1	0	0	1	0	0	1	0	0	0.515996	0.476006	0.428277	0	0	0	0	0	0	1	1	64.6	171.3	11.2	WAKO	6200	1490	N/A	5.21	363	N/A	N/A	1	2	2	1	1	12.6393	1	7.43034	0	0	1	15
1	65.8	76	1	1	0	0	1	0	0	1	0	0	0.155602	0.155602	0.155602	1	1	0	0	0	0	0	2	48.2	154.9	41	WAKO	9400	240	N/A	5.44	315	N/A	N/A	1	3	N/A	1	N/A	0.870332	1	3.9834	0	0	1	5
1	77.7	17	1	0	0	0	0	0	1	0	0	0	0.113732	0.110063	0.110063	1	1	0	0	0	0	0	13	63.6	159.4	8.6	WAKO	8600	960	2.7	7.8	265	370	N/A	0	16	17	3	4	0.119497	1	1.25786	0	0	0	1215
1	68	40	1	0	0	0	0	0	1	0	0	0	0.101965	0.101626	0.101626	1	1	0	1	0	0	0	9	49.2	165.6	27.6	WAKO	9600	260	3.5	15.1	295	436	187	0	9	10	0	1	15.3862	1	12.6829	0	0	0	1142
0	88	N/A	1	0	0	0	0	0	0	0	0	0	0.126904	0.126904	0.126904	1	1	1	0	0	0	0	10	39.4	136.5	600.2	WAKO	10100	320	2.6	9.26	546	967	230	1	10	10	0	0	0.253807	1	12.1827	0	0	0	70
1	74.6	N/A	1	0	0	0	0	0	0	0	0	0	0.228843	0.270402	0.243955	1	1	0	0	1	0	0	13	77.2	170	<5	WAKO	18100	380	1.8	11.03	305	347	133	0	14	16	1	3	6.59326	1	0.829016	0	0	0	580
0	78.7	0	1	0	0	0	0	0	1	0	0	0	0.101351	0.101351	0.101351	1	1	0	0	0	0	0	2	44.4	138.8	<5	WAKO	8700	150	2.8	6.68	381	577	25.5	1	2	N/A	0	N/A	0.101351	1	7.20721	0	0	0	205
1	67.2	40	1	1	0	0	0	0	0	1	0	0	1.56773	0.444318	0.395455	0	0	0	0	0	0	0	3	55	N/A	220.7	WAKO	8800	317	2.3	7.05	383	293	234	1	3	6	0	3	2.44091	1	13.0909	0	0	1	17
1	69.2	14	0	0	1	0	0	0	0	0	0	0	0	0	0	0	0	0	0	0	1	0	2	69.8	170.6	<5	WAKO	76600	2220	4	1.64	619	436	131	0	20	N/A	18	N/A	0	0	0	0	0	0	881
1	77.7	50	1	0	0	0	0	0	1	0	0	0	0.420601	0.416309	0.412017	1	0	0	0	1	0	0	-2	46.6	164	35.3	WAKO	7300	490	2.4	1.43	268	452	N/A	0	-1	2	1	4	2.99142	1	7.55365	1	0	1	32
1	75.7	48	1	1	0	0	1	0	0	1	0	0	0	0	0	1	1	0	0	0	0	0	21	62.2	157.6	115.9	WAKO	7800	620	3.4	4.42	169	883	111	0	22	N/A	1	N/A	0	1	3.60129	0	0	0	858
0	58.1	0	0	0	1	0	0	0	1	0	0	0	0.354539	0.412525	0.351226	0	0	0	0	0	0	0	20	50.3	149.6	45.1	WAKO	7800	390	2.5	1.39	242	821	N/A	0	20	32	0	12	0.198807	1	8.27038	0	0	1	36
1	77	N/A	1	1	0	0	1	0	1	1	0	1	0.11925	0.11925	0.11925	1	0	1	0	0	0	0	6	58.7	165.6	12.8	WAKO	6700	290	N/A	5.61	515	1026	223	0	7	N/A	1	N/A	13.0051	1	1.09029	0	0	0	619
1	68.6	45	0	0	1	0	1	0	0	0	0	1	0.220434	0.118721	0.0928833	0	0	0	0	0	1	0	13	63.7	172	46	WAKO	13900	2360	2	6.26	545	N/A	N/A	1	14	14	1	1	0.832025	1	12.0565	0	0	0	106
0	71.7	25.5	1	0	0	0	1	0	1	0	0	0	0	0	0	0	1	0	1	0	0	0	20	52.9	145.3	40.8	WAKO	8800	3610	N/A	1.48	450	856	90.6	0	35	N/A	15	N/A	0	0	0	0	0	0	63
1	72.4	96	1	1	0	0	1	0	0	1	0	0	0.122507	0.183761	0.245014	1	1	0	0	0	1	0	7	58.5	170	22.9	WAKO	8800	270	3.3	4.64	325	760	N/A	0	8	9	1	2	0.444444	1	5.47009	0	0	1	88
1	69	39	0	1	0	0	0	0	0	1	0	0	0.395914	0.472763	0.549611	0	0	0	0	0	1	0	6	51.4	160.6	208	WAKO	6800	140	2.4	21.91	355	426	112	1	8	9	2	3	0.661479	1	6.53696	0	0	0	134
1	77.4	28	1	0	0	0	1	0	0	0	0	0	0.450038	0.606407	0.57971	0	0	0	0	0	0	0	4	43.7	156.7	85.1	WAKO	5300	170	2.2	10.28	331	1390	41.1	0	4	N/A	0	N/A	0.457666	1	10.2517	0	0	0	25
1	84.5	60	0	0	0	0	1	0	0	0	0	1	0.0564334	0.0564334	0.0564334	1	0	1	0	0	0	0	-1	88.6	168	20.1	WAKO	11100	1500	3.2	11.86	329	809	N/A	1	0	N/A	1	N/A	4.37923	1	4.87585	0	0	0	456
0	82.5	0	1	0	0	0	0	0	0	0	1	1	0.0510204	0.0510204	0.0510204	1	1	1	0	0	0	0	7	49	142.7	9.5	WAKO	9300	230	2.8	8.86	423	1164	N/A	0	7	7	0	0	7.97959	1	8.4898	0	0	0	316
0	83.1	N/A	1	0	0	0	0	0	0	0	0	0	0	0	0	1	1	0	0	0	0	0	6	43.7	147	440.6	WAKO	8100	410	1.7	9.18	354	3283	398	1	7	6	1	0	0.823799	1	5.85812	0	0	0	55
1	70.9	1.5	0	0	1	0	0	0	0	0	0	0	0.217684	0.326526	0.435368	0	0	0	0	0	1	0	0	55.7	164.4	21	WAKO	15700	470	N/A	5.23	251	1565	N/A	0	2	N/A	2	N/A	0	1	0.861759	0	0	0	94
1	76.6	40	0	0	1	0	1	0	0	1	0	1	1.62908	0.108696	0.144928	0	0	0	0	0	1	0	5	46	163.8	<5	WAKO	2700	820	2.7	5.91	227	629	130	1	21	N/A	16	N/A	8.5	0	0	0	0	0	195
0	74.6	0	1	0	0	0	0	0	0	0	0	0	0	0	0	1	1	0	0	0	0	0	5	63.2	150.3	11.3	WAKO	10900	1200	2.9	31.74	290	343	N/A	0	5	N/A	0	N/A	0.712025	1	3.79747	0	1	0	179
1	83.7	0	0	0	0	0	1	0	0	0	0	1	0	0	0	0	0	0	0	0	0	0	9	40	158	<5	WAKO	5500	662	2.8	11.13	211	459	107	1	20	11	11	2	9.375	1	2	0	0	0	547
1	79.3	11.25	1	0	0	0	0	0	0	0	0	0	0	0	0	1	1	0	1	0	0	0	0	55.4	157.5	20.8	WAKO	10000	2350	3.3	5.13	289	445	112	0	2	N/A	2	N/A	0	1	12.13	0	0	0	595
1	64.2	53.75	0	1	0	0	0	0	0	1	0	0	0.0716825	0.0781991	0.104265	0	0	0	0	0	1	0	0	63.3	163.7	<5	WAKO	4810	1650	3.9	10.9	276	785	341	1	1	3	1	3	7.89889	1	1.26382	0	0	0	122
0	54.2	0	0	1	0	0	0	0	0	0	0	0	0.0700918	0.0393273	0.0524364	0	0	0	0	0	1	0	0	47.2	161.8	132.7	WAKO	5000	1705	N/A	0.01	219	1480	175	0	16	N/A	16	N/A	0	1	15.2542	0	0	0	2375
0	61.6	0	1	0	0	0	0	0	0	0	0	0	0.441468	0.394345	0.376984	1	0	0	0	1	0	0	2	42	155	30.4	WAKO	10540	632	3.1	8.75	254	257	68.5	0	5	N/A	3	N/A	0.357143	1	6.85714	0	0	0	3287
1	82.8	50	1	0	0	0	1	0	0	1	1	1	0.413095	0.355357	0.335714	1	0	1	0	0	0	0	0	70	165	63.8	WAKO	10000	700	2.7	4.5	724	1260	N/A	1	3	0	3	0	11.1786	1	5.48571	0	0	0	50
1	80.2	15	1	0	0	0	0	0	0	0	0	0	0.427928	0.574324	0.483483	1	0	1	0	0	0	0	0	55.5	175	42.4	WAKO	4180	334	1.9	2.31	268	N/A	N/A	1	3	3	3	3	0.725225	0	0	0	1	1	13
0	77.2	0	1	0	0	0	1	0	0	0	0	1	0.308642	0.308642	0.308642	1	0	1	0	0	0	0	1	32.4	142.5	13.1	WAKO	11020	220	3.5	6.44	440	1912	N/A	1	2	N/A	1	N/A	0.308642	1	6.91358	0	0	0	56
1	52	28	0	0	1	0	0	0	0	0	0	0	0	0	0	0	0	0	0	0	0	0	7	59.4	167	353.7	WAKO	32550	3483	3.8	5.25	461	334	N/A	0	8	9	1	2	0.606061	1	10.5051	0	0	0	137
0	72.8	27	1	0	0	0	1	0	0	0	1	1	0.0757576	0.0757576	0.0757576	1	1	0	0	0	0	0	5	66	138.5	231	WAKO	16868	2057	2.5	24.6	421	N/A	N/A	1	5	5	0	0	11.8485	1	7.27273	0	0	0	1615
1	78	0	0	0	1	0	0	0	0	0	0	0	0.26285	0.26285	0.26285	0	0	0	0	0	0	0	5	42.8	148.2	374.7	WAKO	12760	1085	2.2	12.08	412	N/A	N/A	1	6	6	1	1	0.26285	1	13.4579	0	0	0	194
1	75.3	15	1	0	0	0	1	0	0	0	1	1	0.17094	0.160256	0.160256	1	1	0	0	0	0	0	23	62.4	165	16.3	WAKO	1590	207	3.1	24.35	284	970	N/A	0	23	23	0	0	1.28205	0	0	0	1	0	1466
1	72	90	0	0	0	0	0	0	0	1	0	0	0.193966	0.193966	0.193966	0	0	0	0	0	0	0	6	58	164.6	111	WAKO	9000	1035	2.5	25.8	417	381	143	1	6	7	0	1	13.3448	0	0	0	1	0	22
0	66.4	0	0	1	1	0	0	0	0	0	0	0	0.0194118	0	0	1	0	1	0	0	1	0	5	42.5	148	<5	WAKO	5850	176	3.5	2.61	207	326	151	0	19	N/A	14	N/A	0	0	0	0	0	0	1188
0	71.7	0	0	1	0	0	0	0	0	0	0	0	0.122829	0.0460608	0.0614144	0	0	0	0	0	1	0	9	40.3	153.5	9.8	WAKO	2900	377	2.6	5.87	339	362	81.3	1	11	11	2	2	18.6104	1	7.1464	0	0	0	24
1	69.8	36.75	0	1	0	0	1	0	0	0	1	0	0.0621636	0	0	0	0	0	0	0	1	0	0	46.45	170.2	9.1	WAKO	7110	924	3.2	7.41	247	488	107	0	10	9	10	9	0	0	0	0	0	0	304
0	69.8	0	0	1	1	0	0	0	0	0	0	0	0.316792	0.277388	0.202871	0	0	0	0	0	1	0	3	53.4	145	30.1	WAKO	26040	781	3	5.19	330	293	49.7	0	6	6	3	3	0.599251	1	3.59551	0	0	0	1019
1	85.7	84	1	0	0	0	0	0	0	1	0	0	0.45614	0.421053	0.421053	0	0	0	0	0	0	0	1	47.5	163.7	487.2	WAKO	6690	700	2.2	12.72	311	724	N/A	1	5	5	4	4	0.547368	1	2.02105	0	0	0	36
0	85.3	0	1	0	0	0	1	0	0	0	1	1	0.0687285	0.0687285	0.0687285	1	1	0	0	0	0	0	13	58.2	144.6	<5	WAKO	5740	400	3.4	8.88	432	970	570	1	14	14	1	1	0.687285	1	4.39863	0	0	0	39
1	89.4	6	0	0	0	0	0	0	0	1	0	0	0.11458	0.17187	0.167152	0	0	0	0	0	0	0	5	61.82	155	15.7	WAKO	9980	1048	2	22.33	310	246	179	0	11	12	6	7	0	0	0	0	0	1	33
0	53.2	0	1	0	0	0	0	0	0	0	0	0	0.085034	0.085034	0.085034	1	1	0	0	0	0	0	2	58.8	161	14.2	WAKO	8460	1400	3.5	9.77	348	276	203	1	2	2	0	0	0.261905	1	14.1497	0	0	0	22
0	58.7	15	0	0	1	0	0	0	0	0	0	0	0	0	0	0	0	0	0	0	0	0	6	52.1	153.9	44.9	WAKO	9670	1982	4	7.85	204	211	N/A	0	10	12	4	6	0	1	3.68522	0	0	0	1378
0	40.7	0	0	1	0	0	0	0	0	0	0	0	0.06	0.0675	0.06	0	0	0	0	0	1	0	2	55	164.5	4.3	WAKO	44650	2366	3.7	1.29	628	718	257	0	13	N/A	11	N/A	0	0	0	0	0	0	672
0	76.8	0	1	0	0	0	0	0	0	0	0	0	0	0	0	1	1	1	0	0	0	0	16	49.4	145.7	4.6	WAKO	6430	800	4.3	0.03	344	1485	504	0	17	17	1	1	0.809717	1	9.7166	0	0	0	1366
0	61	0	1	0	0	0	0	0	0	0	0	0	0.0681818	0.0681818	0.0681818	1	1	0	0	0	0	0	7	44	153.3	6.8	WAKO	4670	800	3.5	0.3	309	631	N/A	0	8	8	1	1	0.590909	1	14.1818	0	0	0	33
0	45.8	0	0	1	0	0	0	0	0	0	0	0	0.0346275	0.0519412	0.0346275	0	0	0	0	0	1	0	4	47.65	155.8	<5	WAKO	8480	850	3.5	1.42	454	264	93.3	0	5	N/A	1	N/A	0	1	8.05876	0	0	0	92
0	73.3	0	1	0	0	0	1	0	0	0	1	1	0.125313	0.125313	0.125313	0	0	0	0	0	0	0	4	39.9	152	<5	WAKO	10190	940	2.3	7.35	219	1426	N/A	1	15	4	11	0	19.198	0	0	0	1	0	38
0	66.9	0	0	1	0	0	1	0	0	0	0	1	0.298715	0.311965	0.277302	0	0	0	0	0	1	0	7	46.7	153.6	11.9	WAKO	8590	900	3.4	1.8	329	323	137	0	8	8	1	1	1.02784	1	15.4176	0	0	0	954
0	55.5	0	1	0	0	0	0	0	0	0	0	0	0.170304	0.15625	0.14881	1	1	0	0	0	0	0	0	50.4	164.8	29	WAKO	3340	680	3.6	1.07	283	191	137	0	9	9	9	9	0.14881	0	0	0	0	0	429
1	66.7	40	1	0	0	0	1	0	0	0	0	1	0.285934	0.365982	0.404083	0	0	0	0	0	0	0	0	59.6	165.1	87.9	WAKO	11710	500	1.7	1.31	437	302	N/A	0	5	N/A	5	N/A	0.293624	0	0	0	0	0	140
0	33.5	0	0	1	0	0	1	0	0	0	0	1	0.0628173	0.0942259	0.125635	0	0	0	0	0	1	0	0	39.4	157.4	68	WAKO	6810	400	2.9	7.72	236	413	N/A	0	3	2	3	2	19.0355	1	6.49746	0	0	0	1325
0	75.3	0	1	0	0	0	1	1	0	0	0	1	0.131579	0.131579	0.131579	1	1	1	1	0	0	0	14	53.2	150	46.1	WAKO	11920	1180	3.2	11.58	281	232	N/A	0	15	N/A	1	N/A	0.131579	1	14.4361	0	0	0	3473
1	68.8	24	1	0	0	0	1	0	0	1	1	1	0.0499168	0.0499168	0.0499168	1	1	1	0	0	0	0	6	60.1	162.5	37.3	WAKO	9960	1673	2.4	7.01	323	788	N/A	1	6	6	0	0	6.63894	1	14.376	0	0	0	2675
1	77.7	30	0	1	0	0	1	0	0	1	0	1	0	0	0	0	0	0	0	0	1	0	5	54.5	160.2	6.7	WAKO	5320	700	2.9	6.29	197	263	55.1	0	16	11	11	6	0	0	0	0	0	0	153
1	65.6	90	1	1	1	0	1	0	0	0	0	1	0.741064	0.370047	0.332168	1	1	0	0	0	0	0	0	85.8	173	18.2	WAKO	13500	2000	3.2	4.92	527	534	N/A	1	0	0	0	0	0.932401	1	11.1888	0	0	0	3600
0	46.8	0	0	1	0	0	0	0	0	0	0	0	0.81297	1.21945	0.319549	0	0	0	0	0	1	0	0	53.2	164.5	<5	WAKO	5680	363.52	2.6	0.82	230	927	108	1	7	7	7	7	0.140977	1	18.0451	0	0	1	63
1	65.2	38	1	0	0	0	1	0	0	0	0	1	0.0494438	0.0494438	0.0494438	1	1	0	1	0	0	0	3	80.9	169.1	65.6	WAKO	6890	689	3.2	7.37	333	429	N/A	1	3	3	0	0	0.889988	1	11.8665	0	0	0	988
1	44	0	0	1	0	0	0	0	0	0	0	0	0	0	0	0	0	0	0	0	1	0	0	71.1	173.7	308.9	WAKO	9140	621.52	3.2	0.08	420	N/A	N/A	0	3	N/A	3	N/A	0	1	3.60056	0	0	0	1010
1	64.5	40	0	1	0	0	1	0	0	1	0	1	0.280561	0.390782	0.320641	0	0	0	0	0	1	0	0	49.9	162.9	49.6	WAKO	7270	356.23	3	7.06	350	1108	N/A	1	2	2	2	2	1.08216	1	11.5431	0	0	1	18
1	40.6	20	0	1	0	0	1	0	0	1	0	1	0.076087	0.11413	0.130435	0	0	0	0	0	1	0	7	57.5	174.7	17.4	WAKO	18400	2760	1.6	18.99	533	365	N/A	1	7	7	0	0	2.02174	1	10.8522	0	0	0	96
1	18.2	0	0	1	0	0	1	0	0	0	0	1	0.020122	0.0301829	0.020122	0	0	0	0	0	1	0	0	82	177.6	213	WAKO	2790	292.95	3	9.13	256	465	N/A	1	7	9	7	9	0	0	0	0	0	0	414
0	80	N/A	0	0	0	0	1	0	N/A	N/A	N/A	N/A	4.71108	6.1712	5.01433	0	0	0	0	0	0	0	5	34.9	150	190.5	WAKO	7000	140	2.3	0.06	560	1560	495	1	5	7	0	2	0.567335	1	2.29226	0	0	1	12
1	60.7	30	0	1	0	0	0	0	0	1	0	0	0	0	0	0	0	0	0	0	1	0	4	60	174	486.9	WAKO	5700	570	2.8	12.62	288	293	32.5	1	4	4	0	0	1.33333	1	13.8667	0	0	0	1435
1	80	57	0	0	0	0	1	0	0	1	1	1	0.403384	0.32823	0.325783	1	0	1	0	0	0	0	0	59.6	164.4	272	Fungitec G Test MK II	10700	1000	N/A	4.04	303	647	N/A	1	0	0	0	0	6.69463	1	12.0805	0	0	0	246
0	67	0	1	0	0	0	1	1	0	0	1	1	1.06903	1.54067	1.36228	0	0	0	0	0	0	0	0	50.1	145.9	51.8	Fungitec G Test MK II	7700	1400	N/A	3.18	312	362	N/A	0	0	0	0	0	0.299401	1	14.3713	0	0	0	1677
1	90	52.5	0	1	0	0	1	0	1	1	0	1	0.62934	0.735677	0.668403	0	0	0	0	0	1	0	0	57.6	166.3	70.5	Fungitec G Test MK II	8400	1070	3.4	6.56	355	2832	N/A	0	0	0	0	0	1.04167	0	0	0	1	1	80
1	88	0	0	0	0	0	1	0	0	1	0	1	0.655158	0.961938	1.26872	0	0	0	0	0	0	0	1	60.1	165	105.2	Fungitec G Test MK II	10300	480	3.2	6.59	493	790	218.1	1	3	2	2	1	13.0782	1	2.39601	1	0	1	9
1	71	54	0	0	0	0	1	0	0	1	1	1	0.771552	0.909483	1.06897	1	0	0	0	1	0	0	3	58	162	101	Fungitec G Test MK II	22200	0	2.2	16.94	507	2395	363	1	2	2	-1	-1	13.3448	0	0	1	0	1	22
1	60	0	0	0	0	0	1	0	0	0	0	1	1.14531	1.71797	2.29063	0	0	0	0	0	0	0	17	60.1	172	166	Fungitec G Test MK II	5100	820	1.8	23.89	413	1073	N/A	1	17	17	0	0	0.998336	1	15.9734	0	0	0	1989
1	60	0	1	0	0	0	1	0	1	0	0	1	0.350877	0.350877	0.350877	0	1	1	0	0	0	0	3	57	N/A	800	Fungitec G Test MK II	5700	228	2.2	16.88	480	832	330	1	3	3	0	0	13.2632	1	10.1053	0	0	1	5
1	81	0	0	0	0	0	1	0	0	1	0	1	0.379952	0.341957	0.210041	0	0	0	0	0	0	0	1	48.8	159.5	214	Fungitec G Test MK II	11000	770	3.3	22.6	450	554	N/A	1	3	0	2	-1	5.86066	1	11.8033	0	0	1	34
1	36	0	1	0	1	1	0	0	0	0	0	0	0.176056	0.176056	0.176056	1	1	1	0	0	0	0	0	56.8	158	142.6	Fungitec G Test MK II	4900	465	N/A	1.36	253	N/A	N/A	0	0	0	0	0	0.528169	1	8.4507	0	0	0	32
1	68	0	0	1	0	0	1	0	0	0	0	1	0.586252	0.855626	0.824136	0	0	0	0	0	1	0	1	52.1	158	2910	Fungitec G Test MK II	11400	590	2.4	21.84	538	521	129	1	1	1	0	0	7.57774	1	18.4261	0	0	1	6
1	68	48	0	1	0	0	1	0	1	1	0	1	0.367207	0.55081	0.610957	0	0	0	0	0	1	0	1	54	172.1	330	Fungitec G Test MK II	3600	590	3.5	4.65	937	731	135	1	2	2	1	1	9.37037	1	6.22222	0	0	1	11
1	64.4	30	0	1	0	0	0	0	0	1	0	0	0.396684	0.393176	0.396684	0	0	0	0	0	1	0	0	58.8	166.5	26.8	WAKO	6720	269	2.4	13.4	668	2380	N/A	1	N/A	0	N/A	0	15.9439	0	0	0	0	1	6
1	61.4	16.8	1	0	0	0	0	0	0	1	0	0	0.128427	0.145911	0.163396	1	1	0	0	0	0	0	0	53.5	158	42.4	WAKO	11850	356	2.6	28.3	645	687	245	1	4	N/A	4	N/A	0	1	2.69159	0	0	0	2045
0	79.4	5.9	1	0	0	0	0	0	0	1	0	0	0.335439	0.41065	0.463297	0	0	0	0	0	0	0	0	55.4	144.3	141.8	WAKO	7960	318	2.3	11.82	325	N/A	N/A	1	2	1	2	1	13.6462	1	7.79783	1	0	1	23
0	53.3	24.75	0	1	0	0	0	0	0	1	0	0	0.133185	0.144531	0.192708	0	0	0	0	0	1	0	6	33.6	159	10.8	WAKO	12980	650	3	2.36	224	368	143	1	6	2	0	-4	0.803571	1	28.5714	0	0	0	1354
1	71.5	6	0	0	1	0	0	0	0	1	0	0	0.0228758	0	0	0	0	0	0	0	0	0	0	51	166	52.1	WAKO	20910	1780	1.5	26.17	528	507	223	1	0	0	0	0	15.098	0	0	0	0	0	259
0	72.5	72	0	1	0	0	0	0	0	1	0	0	0.115009	0	0	0	0	0	0	0	1	0	0	56.3	160	6.7	WAKO	5360	450	2.6	10.5	170	315	55.4	1	12	N/A	12	N/A	0	0	0	0	0	0	990
0	38	12	0	1	0	0	0	0	0	0	0	0	0.0575581	0.0575581	0.0383721	0	0	0	0	0	1	0	0	43	150	9.3	WAKO	3280	260	2.6	3.16	353	767	N/A	1	6	0	6	0	14.5349	0	0	0	0	0	540
1	54.6	34	1	1	0	0	0	0	0	1	0	0	0.285	0.4275	0.57	0	0	0	0	0	1	0	34	50	150	8.6	WAKO	11760	680	3.5	5.1	273	546	45.5	0	44	38	10	4	0.2	0	0	0	0	0	481
0	67.9	0	1	0	1	0	0	0	0	1	0	0	0	0	0	0	0	0	0	0	1	0	11	39	155	5.6	WAKO	8880	2130	3	3.2	1043	557	41	1	25	N/A	14	N/A	0	0	0	0	0	1	89
1	70.9	50	0	1	1	0	0	0	0	1	0	0	0	0	0	0	0	0	0	0	0	0	7	55	162	6	WAKO	400	260	2.6	13.4	279	235	183	0	12	N/A	5	N/A	0	0	0	0	0	1	8
1	72.7	42	0	0	0	1	0	0	0	0	0	0	0.106383	0.106383	0.106383	1	0	0	0	1	0	0	2	47	162.2	98	WAKO	6400	1312	4.1	3.82	183	259	124	0	11	11	9	9	0.106383	0	0	0	0	0	2807
1	66	90	1	0	0	0	0	0	1	1	0	0	0.262697	0.262697	0.262697	0	0	0	0	0	0	0	16	57.1	N/A	252	WAKO	8000	616	2.8	4.14	474	974	834	1	16	16	0	0	1.40105	1	15.4116	0	0	0	22
1	66.1	0	1	0	0	0	0	0	0	0	0	0	0	0	0	1	1	0	0	0	0	0	7	77.9	169.5	58.2	WAKO	11500	1046	3.7	11.46	538	717	495	1	8	8	1	1	9.78177	1	7.39409	0	0	0	2115
0	71.4	0	0	0	1	0	1	0	0	0	0	1	0	0	0	0	0	0	0	0	1	0	4	54.7	151.8	297	WAKO	8700	252	2	12.65	888	4770	373	1	4	4	0	0	0.731261	1	13.1627	0	0	1	24
1	79.5	0	1	0	1	0	0	0	0	0	0	0	0.442177	0.42517	0.453515	0	0	0	0	0	1	0	14	58.8	154.9	28.5	WAKO	9000	612	2.7	19.44	642	N/A	N/A	1	14	14	0	0	1.36054	1	9.79592	0	0	1	14
1	65.1	0	0	0	1	0	0	0	0	0	0	0	0	0	0	0	0	0	0	0	1	0	37	50.4	167.9	46.7	WAKO	8100	1296	3.5	3.46	301	305	237	0	37	N/A	0	N/A	0	1	7.61905	0	0	0	21
1	85.5	0	0	0	0	0	0	0	0	0	0	0	0	0	0	0	0	0	0	0	0	0	4	52.4	157.3	N/A	N/A	12800	411	2.9	3.23	233	599	N/A	0	15	N/A	11	N/A	0	0	0	0	0	0	24
1	32.5	0	0	0	0	1	0	0	0	0	0	0	0.0988142	0.0988142	0.0988142	1	0	0	0	0	0	0	2	50.6	163.1	300	WAKO	13750	151	2.5	2.98	416	628	311	1	2	2	0	0	10.5929	1	18.9723	0	0	0	124
0	44.4	0	0	0	0	1	0	0	0	0	0	0	0.0712251	0.0712251	0.0712251	1	0	0	0	0	0	0	0	70.2	148.2	17.3	WAKO	5300	371	3.1	6.85	339	1119	68.2	0	0	N/A	0	N/A	0	1	8.88889	0	0	0	11
0	86.1	10	0	0	0	0	0	0	0	0	0	0	0.101852	0.099359	0.0968661	0	0	0	0	0	0	0	12	46.8	145	12.2	WAKO	8500	820	3	6.2	382	596	283	0	12	N/A	0	N/A	0.0641026	1	1.7094	0	0	0	315
1	74.5	64.5	0	0	0	0	1	0	0	1	1	1	2.54711	3.78926	3.43802	0	0	0	0	0	0	0	2	79.6	171.6	<5	WAKO	11700	2480	3.3	4.84	501	6619	747	1	2	4	0	2	9.49749	1	0.450251	0	0	1	29
1	75	27.5	0	0	1	0	1	0	0	1	0	1	0.293427	0.352113	0.293427	0	0	0	0	0	1	0	2	56.8	162.8	9.4	WAKO	6200	740	3.1	10.73	574	662	272	1	2	2	0	0	0.950704	1	5.91549	0	0	0	113
0	88.2	0	0	0	0	0	1	0	0	0	0	1	0.219853	0.23174	0.253431	1	0	0	0	1	0	0	1	51	148	36.3	WAKO	18700	500	3.1	17.22	544	3037	N/A	1	1	1	0	0	0.0811547	1	4.31373	0	0	1	3
1	76.6	40	0	1	0	0	0	0	1	1	0	0	0.392335	0.517653	0.613868	0	0	0	0	0	1	0	0	52.4	154	9.4	WAKO	11300	460	2.3	5.16	247	1900	N/A	1	2	2	2	2	7.3855	1	0.305344	0	0	1	5
