# Supplementary material for: Pneumocystis jirovecii pneumonia mortality risk associated with preceding long-term steroid use for the underlying disease: A multicenter, retrospective cohort study
Source: PLoS One. 2024 Feb 8;19(2):e0292507. doi: 10.1371/journal.pone.0292507 (PMC10852346; doi:10.1371/journal.pone.0292507)
Supplement: S2 File — (XLSX) [file pone.0292507.s002.xlsx]

## Sheet: base_corticosteroid
age	bw	90day_death	Average corticosteroid dose in prednisolone equivalent (mg/kg/day) during the period of days prior to the first visit
y	kg	0=No	90 day	85 day	80 day	75 day	70 day	65 day	60 day	55 day	50 day	45 day	40 day	35 day	30 day	25 day	20 day	15 day	10 day	5 day	16 for 55 day	16 for 50 day	16 for 45 day	16 for 40 day	16 for 35 day	16 for 30 day	11 for 55 day	11 for 50 day	11 for 45 day	11 for 40 day	11 for 35 day	11 for 30 day	6 for 55 day	6 for 50 day	6 for 45 day	6 for 40 day	6 for 35 day	6 for 30 day	3 for 40 day	3 for 41 day	3 for 42 day	3 for 43 day	3 for 44 day	3 for 45 day	4 for 40 day	4 for 41 day	4 for 42 day	4 for 43 day	4 for 44 day
		1=Yes
68.2	63.4	1	0.383806	0.37159	0.391118	0.415221	0.442767	0.474551	0.481073	0.473186	0.473186	0.473186	0.473186	0.473186	0.473186	0.473186	0.473186	0.473186	0.473186	0.473186	0.473186	0.473186	0.473186	0.473186	0.473186	0.473186	0.473186	0.473186	0.473186	0.473186	0.473186	0.473186	0.473186	0.473186	0.473186	0.473186	0.473186	0.473186	0.473186	0.473186	0.473186	0.473186	0.473186	0.473186	0.473186	0.473186	0.473186	0.473186	0.473186
69.5	75.3	1	0.0619743	0.0656199	0.0697211	0.0743692	0.0682982	0.0735519	0.0796813	0.0724375	0.0796813	0.0885348	0.0996016	0.11383	0.119522	0.103586	0.0996016	0.0996016	0.0996016	0.0996016	0.062251	0.071144	0.0830013	0.0996016	0.124502	0.139442	0.0664011	0.0747012	0.0853728	0.0996016	0.119522	0.129482	0.0697211	0.0774679	0.0871514	0.0996016	0.116202	0.123506	0.0996016	0.0970477	0.0946215	0.0923137	0.0901157	0.08802	0.0996016	0.0969805	0.0944938	0.0921315	0.0898844
56.6	55.5	0	0	0	0	0	0	0	0	0	0	0	0	0	0	0	0	0	0	0	0	0	0	0	0	0	0	0	0	0	0	0	0	0	0	0	0	0	0	0	0	0	0	0	0	0	0	0	0
65.4	41	0	0.0325203	0.0344333	0.0365854	0.0390244	0.0418118	0.0450281	0.0487805	0.0532151	0.0585366	0.0650407	0.0731707	0.0836237	0.097561	0.117073	0.146342	0.195122	0.146342	0	0	0	0	0	0	0	0.0325203	0.0365854	0.0418118	0.0487805	0.0585366	0.0731707	0.0585366	0.0650407	0.0731707	0.0836237	0.097561	0.117073	0.0770218	0.0750469	0.0731707	0.0713861	0.0696864	0.0680658	0.0791035	0.0770218	0.0750469	0.0731707	0.0713861
80.3	70.3	1	0.682551	0.717681	0.757201	0.801991	0.85318	0.912244	0.981152	1.06259	1.16031	1.27975	1.42905	1.62101	1.87696	2.23528	1.234	0.853485	0.796586	0.739687	1.141	1.29181	1.49289	1.7744	2.19666	2.90043	1.1217	1.25124	1.4178	1.63988	1.95078	2.41714	1.09488	1.20705	1.34726	1.52754	1.7679	2.10441	1.46683	1.43141	1.39776	1.36575	1.33526	1.3062	1.48726	1.45036	1.41536	1.38211	1.35048
64	33	1	0.454545	0.454545	0.454545	0.454545	0.454545	0.454545	0.454545	0.454545	0.454545	0.454545	0.454545	0.454545	0.454545	0.454545	0.454545	0.454545	0.454545	0.454545	0.454545	0.454545	0.454545	0.454545	0.454545	0.454545	0.454545	0.454545	0.454545	0.454545	0.454545	0.454545	0.454545	0.454545	0.454545	0.454545	0.454545	0.454545	0.454545	0.454545	0.454545	0.454545	0.454545	0.454545	0.454545	0.454545	0.454545	0.454545	0.454545
73.2	60.8	0	0.216557	0.214783	0.212788	0.210526	0.207942	0.204959	0.20148	0.197368	0.192434	0.186403	0.178865	0.169173	0.15625	0.138158	0.123355	0.123355	0.123355	0.123355	0.225123	0.22204	0.217928	0.212171	0.203536	0.189145	0.213816	0.209704	0.204417	0.197368	0.1875	0.172697	0.20477	0.20011	0.194284	0.186795	0.176809	0.162829	0.181787	0.183451	0.185033	0.186537	0.18797	0.189336	0.183366	0.185033	0.186614	0.188117	0.189546
78.5	53.6	1	1.16915	1.23793	1.3153	1.40299	1.5032	1.61883	1.75373	1.06513	0.682836	0.700663	0.694963	0.687633	0.677861	0.664179	0.652985	0.652985	0.652985	0.652985	1.21968	0.695629	0.724503	0.720149	0.713619	0.702736	1.15672	0.690299	0.714286	0.708955	0.701492	0.690299	1.10634	0.686153	0.706623	0.700959	0.693408	0.682836	0.697172	0.698431	0.699627	0.700765	0.701848	0.702881	0.698366	0.699627	0.700823	0.701959	0.70304
78.7	62.1	0	1.18536	1.23141	1.28321	1.34192	1.41362	1.49758	1.59554	0.607525	0.571659	0.549293	0.53744	0.522199	0.515298	0.505636	0.491143	0.483092	0.483092	0.483092	0.654187	0.609616	0.582394	0.570048	0.55153	0.547504	0.635176	0.5938	0.568208	0.555556	0.537842	0.531401	0.619968	0.581499	0.557568	0.545204	0.528717	0.521739	0.5403	0.542962	0.545491	0.547897	0.550188	0.552372	0.541846	0.544538	0.547091	0.549517	0.551824
84.2	46.6	0	0.107296	0.107296	0.107296	0.107296	0.107296	0.107296	0.107296	0.107296	0.107296	0.107296	0.107296	0.107296	0.107296	0.107296	0.107296	0.107296	0.107296	0.107296	0.107296	0.107296	0.107296	0.107296	0.107296	0.107296	0.107296	0.107296	0.107296	0.107296	0.107296	0.107296	0.107296	0.107296	0.107296	0.107296	0.107296	0.107296	0.107296	0.107296	0.107296	0.107296	0.107296	0.107296	0.107296	0.107296	0.107296	0.107296	0.107296
65.5	69	0	1.07005	1.13299	1.2038	1.28406	0.586956	0.565217	0.539855	0.523057	0.502899	0.481482	0.469203	0.453416	0.432367	0.402899	0.394927	0.381642	0.362319	0.362319	0.576087	0.554865	0.531401	0.521739	0.507246	0.483092	0.558776	0.538044	0.515528	0.504831	0.489855	0.467391	0.53913	0.518518	0.496377	0.484472	0.468599	0.446377	0.474828	0.477518	0.480073	0.482503	0.484817	0.487024	0.477869	0.480549	0.483092	0.485507	0.487805
80.6	61.8	0	0.0809061	0.0809061	0.0809061	0.0809061	0.0809061	0.0809061	0.0809061	0.0809061	0.0809061	0.0809061	0.0809061	0.0809061	0.0809061	0.0809061	0.0809061	0.0809061	0.0809061	0.0809061	0.0809061	0.0809061	0.0809061	0.0809061	0.0809061	0.0809061	0.0809061	0.0809061	0.0809061	0.0809061	0.0809061	0.0809061	0.0809061	0.0809061	0.0809061	0.0809061	0.0809061	0.0809061	0.0809061	0.0809061	0.0809061	0.0809061	0.0809061	0.0809061	0.0809061	0.0809061	0.0809061	0.0809061	0.0809061
79	56.4	0	0.141844	0.134543	0.130762	0.12766	0.124114	0.120022	0.115248	0.109607	0.102837	0.0945626	0.087766	0.0851064	0.0815603	0.0765957	0.070922	0.070922	0.070922	0.070922	0.124114	0.116515	0.106383	0.0978723	0.0957447	0.0921986	0.118203	0.110816	0.101317	0.0933806	0.0907801	0.0868794	0.113475	0.106383	0.0975177	0.0901722	0.0874704	0.0836879	0.0886525	0.0891071	0.089539	0.0916796	0.0937183	0.0956622	0.0891317	0.0895857	0.0900164	0.0921986	0.0942743
74.7	54.8	0	0.0912409	0.0912409	0.0912409	0.0912409	0.0912409	0.0912409	0.0912409	0.0912409	0.0912409	0.0912409	0.0912409	0.0912409	0.0912409	0.0912409	0.0912409	0.0912409	0.0912409	0.0912409	0.0912409	0.0912409	0.0912409	0.0912409	0.0912409	0.0912409	0.0912409	0.0912409	0.0912409	0.0912409	0.0912409	0.0912409	0.0912409	0.0912409	0.0912409	0.0912409	0.0912409	0.0912409	0.0912409	0.0912409	0.0912409	0.0912409	0.0912409	0.0912409	0.0912409	0.0912409	0.0912409	0.0912409	0.0912409
57.8	47.5	0	0	0	0	0	0	0	0	0	0	0	0	0	0	0	0	0	0	0	0	0	0	0	0	0	0	0	0	0	0	0	0	0	0	0	0	0	0	0	0	0	0	0	0	0	0	0	0
79.7	32	0	0.347222	0.349265	0.351562	0.354167	0.357143	0.364183	0.375	0.387784	0.403125	0.421875	0.445312	0.46875	0.46875	0.46875	0.46875	0.46875	0.46875	0.46875	0.357422	0.375	0.398438	0.43125	0.46875	0.46875	0.369792	0.386719	0.408482	0.4375	0.46875	0.46875	0.379688	0.395833	0.416016	0.441964	0.46875	0.46875	0.444079	0.438702	0.433594	0.428735	0.424107	0.419695	0.443412	0.437911	0.432692	0.427734	0.423018
90.2	41	0	0.121951	0.121951	0.121951	0.121951	0.121951	0.121951	0.121951	0.121951	0.121951	0.121951	0.121951	0.121951	0.121951	0.121951	0.121951	0.121951	0.121951	0.121951	0.121951	0.121951	0.121951	0.121951	0.121951	0.121951	0.121951	0.121951	0.121951	0.121951	0.121951	0.121951	0.121951	0.121951	0.121951	0.121951	0.121951	0.121951	0.121951	0.121951	0.121951	0.121951	0.121951	0.121951	0.121951	0.121951	0.121951	0.121951	0.121951
70.8	41.8	1	0.437267	0.462989	0.479964	0.480064	0.480178	0.502392	0.536284	0.54154	0.547847	0.566188	0.583134	0.598086	0.618022	0.645933	0.687799	0.757576	0.777512	0.167464	0.460526	0.457963	0.470494	0.478469	0.478469	0.478469	0.489102	0.490431	0.50581	0.518341	0.526316	0.538277	0.578947	0.590112	0.616029	0.642515	0.669856	0.708134	0.60753	0.60422	0.601077	0.598086	0.595238	0.586959	0.620716	0.616973	0.613422	0.610048	0.606839
79.3	47.5	1	1.14912	1.18576	1.23092	1.28491	1.34662	1.41781	1.50439	1.61244	1.74211	1.90526	1.79342	0.733835	0.715789	0.690526	0.663158	0.638597	0.631579	0.631579	1.97763	2.21504	2.5386	2.48632	0.805263	0.792983	1.83041	2.01974	2.26917	2.1807	0.774737	0.757895	1.71053	1.8655	2.06447	1.9594	0.750877	0.732632	1.85457	2.1444	2.09605	2.05006	2.00627	1.9645	1.88762	2.18421	2.1336	2.08553	2.03979
77.4	58.5	0	0	0	0	0	0	0	0	0	0	0	0	0	0	0	0	0	0	0	0	0	0	0	0	0	0	0	0	0	0	0	0	0	0	0	0	0	0	0	0	0	0	0	0	0	0	0	0
76.1	48	1	3.24769	3.43873	2.02604	1.03264	0.581845	0.402244	0.362847	0.357955	0.352083	0.344907	0.335938	0.324405	0.3125	0.3125	0.3125	0.3125	0.3125	0.3125	0.375	0.369048	0.361111	0.35	0.333333	0.3125	0.368056	0.361979	0.354167	0.34375	0.329167	0.3125	0.3625	0.356482	0.348958	0.339286	0.326389	0.3125	0.337171	0.339209	0.341146	0.342988	0.344742	0.346415	0.337838	0.339912	0.34188	0.34375	0.345529
56.3	82	0	0	0	0	0	0	0	0	0	0	0	0	0	0	0	0	0	0	0	0	0	0	0	0	0	0	0	0	0	0	0	0	0	0	0	0	0	0	0	0	0	0	0	0	0	0	0	0
59.7	40.2	1	0	0	0	0	0	0	0	0	0	0	0	0	0	0	0	0	0	0	0	0	0	0	0	0	0	0	0	0	0	0	0	0	0	0	0	0	0	0	0	0	0	0	0	0	0	0	0
82.2	37.3	0	0	0	0	0	0	0	0	0	0	0	0	0	0	0	0	0	0	0	0	0	0	0	0	0	0	0	0	0	0	0	0	0	0	0	0	0	0	0	0	0	0	0	0	0	0	0	0
83.7	50.6	0	0.285683	0.28505	0.284338	0.283531	0.282609	0.281544	0.280303	0.278836	0.277075	0.274923	0.272233	0.268775	0.267457	0.265613	0.262846	0.258234	0.256917	0.256917	0.286561	0.28515	0.283268	0.280632	0.27668	0.27668	0.283707	0.282115	0.280068	0.277339	0.273518	0.272727	0.281028	0.279315	0.277174	0.274421	0.270751	0.269565	0.273039	0.273639	0.274209	0.274752	0.275268	0.275761	0.273475	0.274079	0.274653	0.275198	0.275716
75.3	54.5	0	0	0	0	0	0	0	0	0	0	0	0	0	0	0	0	0	0	0	0	0	0	0	0	0	0	0	0	0	0	0	0	0	0	0	0	0	0	0	0	0	0	0	0	0	0	0	0
55.6	61.5	1	0.704381	0.621712	0.599594	0.578862	0.562137	0.542839	0.520325	0.493718	0.461789	0.429991	0.410569	0.399535	0.384824	0.36748	0.357724	0.341463	0.325203	0.325203	0.550813	0.513357	0.474255	0.452033	0.443089	0.428184	0.531165	0.495935	0.45993	0.439024	0.429268	0.414634	0.510569	0.476965	0.443089	0.422764	0.411924	0.396748	0.415062	0.416927	0.418699	0.424351	0.429733	0.434865	0.417491	0.419341	0.421096	0.426829	0.432282
71.2	66.1	0	0.0954782	0.101095	0.104009	0.104892	0.1059	0.107064	0.108422	0.110026	0.111952	0.114305	0.117247	0.121029	0.121029	0.121029	0.121029	0.121029	0.121029	0.121029	0.1059	0.108061	0.110943	0.114977	0.121029	0.121029	0.107581	0.109682	0.112384	0.115986	0.121029	0.121029	0.108926	0.110943	0.113464	0.116706	0.121029	0.121029	0.117047	0.116374	0.115734	0.115125	0.114545	0.113992	0.11694	0.116251	0.115598	0.114977	0.114387
62.9	42.1	0	0.0950119	0.0950119	0.0950119	0.0950119	0.0950119	0.0950119	0.0950119	0.0950119	0.0950119	0.0950119	0.0950119	0.0950119	0.0950119	0.0950119	0.0950119	0.0950119	0.0950119	0.0950119	0.0950119	0.0950119	0.0950119	0.0950119	0.0950119	0.0950119	0.0950119	0.0950119	0.0950119	0.0950119	0.0950119	0.0950119	0.0950119	0.0950119	0.0950119	0.0950119	0.0950119	0.0950119	0.0950119	0.0950119	0.0950119	0.0950119	0.0950119	0.0950119	0.0950119	0.0950119	0.0950119	0.0950119	0.0950119
75.9	38.5	0	0	0	0	0	0	0	0	0	0	0	0	0	0	0	0	0	0	0	0	0	0	0	0	0	0	0	0	0	0	0	0	0	0	0	0	0	0	0	0	0	0	0	0	0	0	0	0
80.8	38.4	0	0.125651	0.133042	0.0706787	0.0753906	0.0807757	0.0869892	0.0942383	0.0852273	0	0	0	0	0	0	0	0	0	0	0.117188	0	0	0	0	0	0.104167	0	0	0	0	0	0.09375	0	0	0	0	0	0	0	0	0	0	0	0	0	0	0	0
77.2	64.6	1	0.343997	0.364232	0.386997	0.412797	0.442282	0.476304	0.515996	0.548832	0.526316	0.498796	0.476006	0.455551	0.428277	0.414861	0.402477	0.381837	0.340557	0.309598	0.611455	0.588235	0.557276	0.532508	0.510836	0.474716	0.595115	0.572755	0.544007	0.521156	0.501548	0.472136	0.572755	0.550396	0.522446	0.499779	0.479876	0.452012	0.484764	0.488212	0.491486	0.494601	0.501253	0.507596	0.489499	0.492912	0.49615	0.499226	0.505928
65.8	48.2	1	0.155602	0.155602	0.155602	0.155602	0.155602	0.155602	0.155602	0.155602	0.155602	0.155602	0.155602	0.155602	0.155602	0.155602	0.155602	0.155602	0.155602	0.155602	0.155602	0.155602	0.155602	0.155602	0.155602	0.155602	0.155602	0.155602	0.155602	0.155602	0.155602	0.155602	0.155602	0.155602	0.155602	0.155602	0.155602	0.155602	0.155602	0.155602	0.155602	0.155602	0.155602	0.155602	0.155602	0.155602	0.155602	0.155602	0.155602
77.7	63.6	0	0.0758211	0.0802812	0.0852987	0.0909853	0.0974843	0.104983	0.113732	0.112636	0.111321	0.110063	0.110063	0.110063	0.110063	0.110063	0.110063	0.110063	0.110063	0.110063	0.113601	0.11186	0.110063	0.110063	0.110063	0.110063	0.113208	0.111635	0.110063	0.110063	0.110063	0.110063	0.112893	0.111461	0.110063	0.110063	0.110063	0.110063	0.110063	0.110063	0.110063	0.110063	0.110063	0.110063	0.110063	0.110063	0.110063	0.110063	0.110063
68	49.2	0	0.108627	0.107843	0.106961	0.105962	0.10482	0.103502	0.101965	0.101626	0.101626	0.101626	0.101626	0.101626	0.101626	0.101626	0.101626	0.101626	0.101626	0.101626	0.101626	0.101626	0.101626	0.101626	0.101626	0.101626	0.101626	0.101626	0.101626	0.101626	0.101626	0.101626	0.101626	0.101626	0.101626	0.101626	0.101626	0.101626	0.101626	0.101626	0.101626	0.101626	0.101626	0.101626	0.101626	0.101626	0.101626	0.101626	0.101626
88	39.4	0	0.126904	0.126904	0.126904	0.126904	0.126904	0.126904	0.126904	0.126904	0.126904	0.126904	0.126904	0.126904	0.126904	0.126904	0.126904	0.126904	0.126904	0.126904	0.126904	0.126904	0.126904	0.126904	0.126904	0.126904	0.126904	0.126904	0.126904	0.126904	0.126904	0.126904	0.126904	0.126904	0.126904	0.126904	0.126904	0.126904	0.126904	0.126904	0.126904	0.126904	0.126904	0.126904	0.126904	0.126904	0.126904	0.126904	0.126904
74.6	77.2	0	0.174151	0.180585	0.187824	0.196028	0.205403	0.216222	0.228843	0.243759	0.257772	0.272021	0.270402	0.255366	0.243955	0.238342	0.233161	0.224525	0.207254	0.1943	0.250972	0.272021	0.295769	0.297928	0.278497	0.263385	0.251871	0.270402	0.290525	0.291451	0.274611	0.262306	0.248705	0.264824	0.281736	0.281273	0.265544	0.253886	0.274407	0.277335	0.280117	0.282763	0.279114	0.275636	0.276572	0.27952	0.282317	0.284974	0.281183
78.7	44.4	0	0.101351	0.101351	0.101351	0.101351	0.101351	0.101351	0.101351	0.101351	0.101351	0.101351	0.101351	0.101351	0.101351	0.101351	0.101351	0.101351	0.101351	0.101351	0.101351	0.101351	0.101351	0.101351	0.101351	0.101351	0.101351	0.101351	0.101351	0.101351	0.101351	0.101351	0.101351	0.101351	0.101351	0.101351	0.101351	0.101351	0.101351	0.101351	0.101351	0.101351	0.101351	0.101351	0.101351	0.101351	0.101351	0.101351	0.101351
67.2	55	1	1.06152	1.12128	1.18852	1.26473	1.35182	1.45231	1.56773	1.29091	0.473636	0.460606	0.444318	0.423377	0.395454	0.356364	0.297727	0.254545	0.222727	0.181818	1.67955	0.567532	0.563636	0.558182	0.55	0.536364	1.52828	0.536364	0.528571	0.518182	0.503636	0.481818	1.40182	0.506061	0.495455	0.481818	0.463636	0.438182	0.458134	0.461539	0.464773	0.467849	0.470779	0.473573	0.465602	0.4689	0.472028	0.475	0.477827
69.2	69.8	0	0	0	0	0	0	0	0	0	0	0	0	0	0	0	0	0	0	0	0	0	0	0	0	0	0	0	0	0	0	0	0	0	0	0	0	0	0	0	0	0	0	0	0	0	0	0	0
77.7	46.6	1	0.423462	0.423125	0.422747	0.422318	0.421827	0.421261	0.420601	0.41982	0.418884	0.41774	0.416309	0.41447	0.412017	0.408584	0.403434	0.39485	0.386266	0.386266	0.429185	0.429185	0.429185	0.429185	0.429185	0.429185	0.427277	0.427039	0.426732	0.426323	0.425751	0.424893	0.423176	0.422508	0.421674	0.420601	0.41917	0.417167	0.41789	0.41818	0.418455	0.418717	0.418966	0.419204	0.418745	0.41902	0.41928	0.419528	0.419763
75.7	62.2	0	0	0	0	0	0	0	0	0	0	0	0	0	0	0	0	0	0	0	0	0	0	0	0	0	0	0	0	0	0	0	0	0	0	0	0	0	0	0	0	0	0	0	0	0	0	0	0
58.1	50.3	1	0.254031	0.268974	0.285785	0.304838	0.326612	0.34256	0.354539	0.368697	0.385686	0.40645	0.412525	0.386254	0.351226	0.326044	0.308151	0.27833	0.218688	0.198807	0.402585	0.431696	0.47051	0.493042	0.467197	0.424122	0.402032	0.427435	0.460097	0.477137	0.45328	0.417495	0.385686	0.40645	0.432406	0.443056	0.417495	0.38171	0.423773	0.4282	0.432406	0.426708	0.421282	0.416108	0.429853	0.434237	0.438395	0.432406	0.426708
77	58.7	0	0.11925	0.11925	0.11925	0.11925	0.11925	0.11925	0.11925	0.11925	0.11925	0.11925	0.11925	0.11925	0.11925	0.11925	0.11925	0.11925	0.11925	0.11925	0.11925	0.11925	0.11925	0.11925	0.11925	0.11925	0.11925	0.11925	0.11925	0.11925	0.11925	0.11925	0.11925	0.11925	0.11925	0.11925	0.11925	0.11925	0.11925	0.11925	0.11925	0.11925	0.11925	0.11925	0.11925	0.11925	0.11925	0.11925	0.11925
68.6	63.7	0	0.236787	0.234094	0.234007	0.237049	0.233797	0.22763	0.220434	0.194805	0.151491	0.133438	0.118721	0.102041	0.0928833	0.0847724	0.0784929	0.0784929	0.0784929	0.0784929	0.238422	0.182776	0.160911	0.142857	0.119702	0.107274	0.220652	0.169741	0.149137	0.13213	0.11146	0.100079	0.206436	0.159602	0.140306	0.124467	0.105966	0.0957614	0.120838	0.123777	0.12657	0.129226	0.131756	0.135994	0.121982	0.124969	0.127803	0.130495	0.133055
71.7	52.9	0	0	0	0	0	0	0	0	0	0	0	0	0	0	0	0	0	0	0	0	0	0	0	0	0	0	0	0	0	0	0	0	0	0	0	0	0	0	0	0	0	0	0	0	0	0	0	0
72.4	58.5	1	0.100475	0.106385	0.102457	0.109288	0.117094	0.126101	0.122507	0.133644	0.147008	0.163343	0.183761	0.210012	0.245014	0.294017	0.367521	0.421652	0.376068	0.34188	0.025641	0.029304	0.034188	0.0410256	0.0512821	0.0683761	0.0797721	0.0897436	0.102564	0.119658	0.14359	0.179487	0.112821	0.125356	0.141026	0.161172	0.188034	0.225641	0.175439	0.17094	0.166667	0.162602	0.15873	0.155039	0.17094	0.166442	0.162174	0.15812	0.154263
69	51.4	0	0.337873	0.349165	0.361868	0.363424	0.37896	0.387908	0.395914	0.418642	0.426654	0.436446	0.472763	0.49194	0.549611	0.63035	0.63035	0.63035	0.63035	0.822957	0.339251	0.339355	0.339494	0.37821	0.388132	0.468872	0.371595	0.37573	0.381045	0.420233	0.436576	0.509241	0.37821	0.38262	0.388132	0.422735	0.43677	0.494942	0.474606	0.466178	0.458171	0.450555	0.443302	0.436386	0.475602	0.466926	0.458695	0.450875	0.443437
77.4	43.7	0	0.300025	0.317674	0.337529	0.36003	0.385747	0.41542	0.450038	0.490951	0.540046	0.600051	0.606407	0.594966	0.57971	0.558352	0.526316	0.472921	0.457666	0.457666	0.497712	0.568813	0.663616	0.686499	0.686499	0.686499	0.498347	0.560641	0.640732	0.655988	0.649886	0.640732	0.494279	0.549199	0.617849	0.627656	0.617849	0.604119	0.614236	0.616089	0.617849	0.619523	0.621118	0.606673	0.618467	0.620258	0.621956	0.62357	0.625105
84.5	88.6	0	0.0564334	0.0564334	0.0564334	0.0564334	0.0564334	0.0564334	0.0564334	0.0564334	0.0564334	0.0564334	0.0564334	0.0564334	0.0564334	0.0564334	0.0564334	0.0564334	0.0564334	0.0564334	0.0564334	0.0564334	0.0564334	0.0564334	0.0564334	0.0564334	0.0564334	0.0564334	0.0564334	0.0564334	0.0564334	0.0564334	0.0564334	0.0564334	0.0564334	0.0564334	0.0564334	0.0564334	0.0564334	0.0564334	0.0564334	0.0564334	0.0564334	0.0564334	0.0564334	0.0564334	0.0564334	0.0564334	0.0564334
82.5	49	0	0.0510204	0.0510204	0.0510204	0.0510204	0.0510204	0.0510204	0.0510204	0.0510204	0.0510204	0.0510204	0.0510204	0.0510204	0.0510204	0.0510204	0.0510204	0.0510204	0.0510204	0.0510204	0.0510204	0.0510204	0.0510204	0.0510204	0.0510204	0.0510204	0.0510204	0.0510204	0.0510204	0.0510204	0.0510204	0.0510204	0.0510204	0.0510204	0.0510204	0.0510204	0.0510204	0.0510204	0.0510204	0.0510204	0.0510204	0.0510204	0.0510204	0.0510204	0.0510204	0.0510204	0.0510204	0.0510204	0.0510204
83.1	43.7	0	0	0	0	0	0	0	0	0	0	0	0	0	0	0	0	0	0	0	0	0	0	0	0	0	0	0	0	0	0	0	0	0	0	0	0	0	0	0	0	0	0	0	0	0	0	0	0
70.9	55.7	0	0.145123	0.153659	0.163263	0.174147	0.186586	0.200939	0.217684	0.237474	0.261221	0.290245	0.326526	0.373173	0.435368	0.522442	0.585727	0.257331	0.16158	0.0897666	0.230027	0.262888	0.306703	0.368043	0.460054	0.613405	0.254339	0.286131	0.327007	0.381508	0.45781	0.572262	0.252244	0.280271	0.315305	0.360349	0.420407	0.504488	0.338987	0.330295	0.322038	0.314183	0.306703	0.29957	0.345723	0.336625	0.327993	0.319794	0.311994
76.6	46	0	1.08605	1.14994	1.22181	1.30326	1.39635	1.50376	1.62908	1.53014	0.234783	0.154589	0.108696	0.124224	0.144927	0.173913	0.217391	0.289855	0.347826	0	1.99524	0.21118	0.0869565	0	0	0	1.79287	0.206522	0.0993789	0.0289855	0.0347826	0.0434783	1.68315	0.26087	0.173913	0.124224	0.144927	0.173913	0.114417	0.111483	0.108696	0.127253	0.144927	0.16178	0.117509	0.114417	0.111483	0.130435	0.148462
74.6	63.2	0	0	0	0	0	0	0	0	0	0	0	0	0	0	0	0	0	0	0	0	0	0	0	0	0	0	0	0	0	0	0	0	0	0	0	0	0	0	0	0	0	0	0	0	0	0	0	0
83.7	40	0	0	0	0	0	0	0	0	0	0	0	0	0	0	0	0	0	0	0	0	0	0	0	0	0	0	0	0	0	0	0	0	0	0	0	0	0	0	0	0	0	0	0	0	0	0	0	0
79.3	55.4	0	0	0	0	0	0	0	0	0	0	0	0	0	0	0	0	0	0	0	0	0	0	0	0	0	0	0	0	0	0	0	0	0	0	0	0	0	0	0	0	0	0	0	0	0	0	0	0
64.2	63.3	0	0.0608215	0.0643992	0.0537618	0.057346	0.0614421	0.0661684	0.0716825	0.0781991	0.0625592	0.0695103	0.0781991	0.0893703	0.104265	0.125118	0.156398	0.104265	0	0	0.0684242	0.0446852	0.0521327	0.0625592	0.0781991	0.104265	0.0955766	0.0781991	0.0893703	0.104265	0.125118	0.156398	0.086019	0.0695103	0.0781991	0.0893703	0.104265	0.125118	0.0823148	0.0802042	0.0781991	0.0762918	0.0744753	0.0727433	0.0845395	0.0823148	0.0802042	0.0781991	0.0762918
54.2	47.2	0	0.0642067	0.0679835	0.0525689	0.0560734	0.0600787	0.0647001	0.0700918	0.0764638	0.0526483	0.0349576	0.0393273	0.0449455	0.0524364	0.0629237	0	0	0	0	0.105138	0.0752119	0.0524364	0.0629237	0.0786547	0.104873	0.0934557	0.0658104	0.0449455	0.0524364	0.0629237	0.0786547	0.0841102	0.0584981	0.0393273	0.0449455	0.0524364	0.0629237	0.0413972	0.0403357	0.0393273	0.0383681	0.0374546	0.0365836	0.042516	0.0413972	0.0403357	0.0393273	0.0383681
61.6	42	0	0.558862	0.535714	0.509673	0.489683	0.473639	0.455128	0.441468	0.427489	0.410714	0.403439	0.394345	0.382653	0.376984	0.369048	0.357143	0.357143	0.357143	0.357143	0.453869	0.433673	0.426587	0.416667	0.401786	0.396825	0.443122	0.424107	0.416667	0.406746	0.392857	0.386905	0.434524	0.416667	0.409226	0.39966	0.386905	0.380952	0.396303	0.398352	0.400298	0.402149	0.403912	0.405593	0.397362	0.399436	0.401404	0.403274	0.405052
82.8	70	0	0.538889	0.510084	0.488393	0.463809	0.443878	0.425275	0.413095	0.398701	0.381429	0.363492	0.355357	0.344898	0.335714	0.331429	0.325	0.321429	0.321429	0.321429	0.427679	0.407143	0.384524	0.375714	0.3625	0.35	0.415873	0.396429	0.37551	0.366667	0.354286	0.342857	0.406429	0.388095	0.36875	0.360204	0.348809	0.338571	0.357143	0.358974	0.360714	0.362369	0.363946	0.365449	0.358108	0.359962	0.361722	0.363393	0.364983
80.2	55.5	1	0.285285	0.302067	0.320946	0.342342	0.366795	0.39501	0.427928	0.46683	0.513513	0.570571	0.574324	0.530245	0.483484	0.432432	0.378378	0.324324	0.306306	0.27027	0.52027	0.594595	0.693694	0.724324	0.684685	0.642643	0.502502	0.565315	0.646075	0.663664	0.61982	0.572072	0.486486	0.54054	0.608108	0.617761	0.573574	0.526126	0.590327	0.598291	0.605856	0.613052	0.598456	0.584538	0.598977	0.606923	0.614461	0.621622	0.60646
77.2	32.4	0	0.308642	0.308642	0.308642	0.308642	0.308642	0.308642	0.308642	0.308642	0.308642	0.308642	0.308642	0.308642	0.308642	0.308642	0.308642	0.308642	0.308642	0.308642	0.308642	0.308642	0.308642	0.308642	0.308642	0.308642	0.308642	0.308642	0.308642	0.308642	0.308642	0.308642	0.308642	0.308642	0.308642	0.308642	0.308642	0.308642	0.308642	0.308642	0.308642	0.308642	0.308642	0.308642	0.308642	0.308642	0.308642	0.308642	0.308642
52	59.4	0	0	0	0	0	0	0	0	0	0	0	0	0	0	0	0	0	0	0	0	0	0	0	0	0	0	0	0	0	0	0	0	0	0	0	0	0	0	0	0	0	0	0	0	0	0	0	0
72.8	66	0	0.0538721	0.057041	0.0606061	0.0646465	0.0692641	0.0745921	0.0757576	0.0757576	0.0757576	0.0757576	0.0757576	0.0757576	0.0757576	0.0757576	0.0757576	0.0757576	0.0757576	0.0757576	0.0757576	0.0757576	0.0757576	0.0757576	0.0757576	0.0757576	0.0757576	0.0757576	0.0757576	0.0757576	0.0757576	0.0757576	0.0757576	0.0757576	0.0757576	0.0757576	0.0757576	0.0757576	0.0757576	0.0757576	0.0757576	0.0757576	0.0757576	0.0757576	0.0757576	0.0757576	0.0757576	0.0757576	0.0757576
78	42.8	0	0.26285	0.26285	0.26285	0.26285	0.26285	0.26285	0.26285	0.26285	0.26285	0.26285	0.26285	0.26285	0.26285	0.26285	0.26285	0.26285	0.26285	0.26285	0.26285	0.26285	0.26285	0.26285	0.26285	0.26285	0.26285	0.26285	0.26285	0.26285	0.26285	0.26285	0.26285	0.26285	0.26285	0.26285	0.26285	0.26285	0.26285	0.26285	0.26285	0.26285	0.26285	0.26285	0.26285	0.26285	0.26285	0.26285	0.26285
75.3	62.4	0	0.186076	0.182881	0.179287	0.176816	0.175137	0.1732	0.17094	0.168269	0.165064	0.161147	0.160256	0.160256	0.160256	0.160256	0.160256	0.160256	0.160256	0.160256	0.171274	0.167125	0.161592	0.160256	0.160256	0.160256	0.17005	0.166266	0.161401	0.160256	0.160256	0.160256	0.169071	0.165598	0.161258	0.160256	0.160256	0.160256	0.160256	0.160256	0.160256	0.160256	0.160256	0.161188	0.160256	0.160256	0.160256	0.160256	0.160256
72	58	0	0.193966	0.193966	0.193966	0.193966	0.193966	0.193966	0.193966	0.193966	0.193966	0.193966	0.193966	0.193966	0.193966	0.193966	0.193966	0.193966	0.193966	0.193966	0.193966	0.193966	0.193966	0.193966	0.193966	0.193966	0.193966	0.193966	0.193966	0.193966	0.193966	0.193966	0.193966	0.193966	0.193966	0.193966	0.193966	0.193966	0.193966	0.193966	0.193966	0.193966	0.193966	0.193966	0.193966	0.193966	0.193966	0.193966	0.193966
66.4	42.5	0	0.0129412	0.0137024	0.0145588	0.0155294	0.0166387	0.0179186	0.0194118	0.0211765	0.0232941	0.0258824	0	0	0	0	0	0	0	0	0.0291176	0.0332773	0.0388235	0	0	0	0.0258824	0.0291176	0.0332773	0	0	0	0.0232941	0.0258824	0.0291176	0	0	0	0	0	0	0	0.0277311	0.0270862	0	0	0	0	0.0284075
71.7	40.3	0	0.0818859	0.0867027	0.0921216	0.098263	0.105282	0.11338	0.122829	0.133995	0.110546	0.0818859	0.0460608	0.0526409	0.0614144	0	0	0	0	0	0.184243	0.157923	0.122829	0.0736973	0.0921216	0.122829	0.163772	0.138182	0.105282	0.0614144	0.0736973	0.0921216	0.147395	0.122829	0.0921216	0.0526409	0.0614144	0.0736973	0.048485	0.0944837	0.0921216	0.0898747	0.0877348	0.0856945	0.0497955	0.0969701	0.0944837	0.0921216	0.0898747
69.8	46.45	0	0.0828848	0.0877604	0.0932454	0.0639397	0.0532831	0.0573818	0.0621636	0.0678149	0.0745963	0	0	0	0	0	0	0	0	0	0.0932454	0.106566	0	0	0	0	0.0828848	0.0932454	0	0	0	0	0.0745963	0.0828848	0	0	0	0	0	0	0	0	0	0	0	0	0	0	0
69.8	53.4	0	0.490013	0.518837	0.551264	0.588015	0.630016	0.325555	0.316792	0.274089	0.273408	0.272576	0.277388	0.283574	0.202871	0.196629	0.187266	0.187266	0.187266	0.187266	0.306648	0.310326	0.315231	0.331461	0.355805	0.218477	0.293383	0.294944	0.29695	0.307428	0.322097	0.210674	0.282772	0.28298	0.28324	0.290262	0.299625	0.205992	0.282131	0.280899	0.279728	0.278615	0.277555	0.276544	0.284695	0.283363	0.282099	0.280899	0.279757
85.7	47.5	0	0.346199	0.366563	0.389474	0.415439	0.445113	0.479352	0.45614	0.440191	0.421053	0.421053	0.421053	0.421053	0.421053	0.421053	0.421053	0.421053	0.421053	0.421053	0.447368	0.421053	0.421053	0.421053	0.421053	0.421053	0.444444	0.421053	0.421053	0.421053	0.421053	0.421053	0.442105	0.421053	0.421053	0.421053	0.421053	0.421053	0.421053	0.421053	0.421053	0.421053	0.421053	0.421053	0.421053	0.421053	0.421053	0.421053	0.421053
85.3	58.2	0	0.0687285	0.0687285	0.0687285	0.0687285	0.0687285	0.0687285	0.0687285	0.0687285	0.0687285	0.0687285	0.0687285	0.0687285	0.0687285	0.0687285	0.0687285	0.0687285	0.0687285	0.0687285	0.0687285	0.0687285	0.0687285	0.0687285	0.0687285	0.0687285	0.0687285	0.0687285	0.0687285	0.0687285	0.0687285	0.0687285	0.0687285	0.0687285	0.0687285	0.0687285	0.0687285	0.0687285	0.0687285	0.0687285	0.0687285	0.0687285	0.0687285	0.0687285	0.0687285	0.0687285	0.0687285	0.0687285	0.0687285
89.4	61.82	1	0.0763866	0.08088	0.085935	0.091664	0.0982114	0.105766	0.11458	0.124996	0.137496	0.152773	0.17187	0.196423	0.167152	0.135878	0.12132	0.12132	0.12132	0.12132	0.126375	0.144428	0.1685	0.2022	0.25275	0.212984	0.125813	0.14154	0.16176	0.18872	0.226464	0.190068	0.125364	0.139293	0.156705	0.179091	0.20894	0.176318	0.174531	0.170055	0.165804	0.16176	0.157909	0.154236	0.175969	0.171338	0.166945	0.162771	0.158801
53.2	58.8	0	0.085034	0.085034	0.085034	0.085034	0.085034	0.085034	0.085034	0.085034	0.085034	0.085034	0.085034	0.085034	0.085034	0.085034	0.085034	0.085034	0.085034	0.085034	0.085034	0.085034	0.085034	0.085034	0.085034	0.085034	0.085034	0.085034	0.085034	0.085034	0.085034	0.085034	0.085034	0.085034	0.085034	0.085034	0.085034	0.085034	0.085034	0.085034	0.085034	0.085034	0.085034	0.085034	0.085034	0.085034	0.085034	0.085034	0.085034
58.7	52.1	0	0	0	0	0	0	0	0	0	0	0	0	0	0	0	0	0	0	0	0	0	0	0	0	0	0	0	0	0	0	0	0	0	0	0	0	0	0	0	0	0	0	0	0	0	0	0	0
40.7	55	0	0.05	0.0529412	0.05625	0.06	0.0642857	0.0553846	0.06	0.0654545	0.054	0.06	0.0675	0.0514286	0.06	0.072	0.045	0.06	0.09	0	0.0675	0.0514286	0.06	0.072	0.045	0.06	0.06	0.045	0.0514286	0.06	0.036	0.045	0.072	0.06	0.0675	0.0771429	0.06	0.072	0.0710526	0.0692308	0.0675	0.0658537	0.0642857	0.0627907	0.072973	0.0710526	0.0692308	0.0675	0.0658537
76.8	49.4	0	0	0	0	0	0	0	0	0	0	0	0	0	0	0	0	0	0	0	0	0	0	0	0	0	0	0	0	0	0	0	0	0	0	0	0	0	0	0	0	0	0	0	0	0	0	0	0
61	44	0	0.0681818	0.0681818	0.0681818	0.0681818	0.0681818	0.0681818	0.0681818	0.0681818	0.0681818	0.0681818	0.0681818	0.0681818	0.0681818	0.0681818	0.0681818	0.0681818	0.0681818	0.0681818	0.0681818	0.0681818	0.0681818	0.0681818	0.0681818	0.0681818	0.0681818	0.0681818	0.0681818	0.0681818	0.0681818	0.0681818	0.0681818	0.0681818	0.0681818	0.0681818	0.0681818	0.0681818	0.0681818	0.0681818	0.0681818	0.0681818	0.0681818	0.0681818	0.0681818	0.0681818	0.0681818	0.0681818	0.0681818
45.8	47.65	0	0.0346275	0.0366644	0.0389559	0.041553	0.0445211	0.0479458	0.0346275	0.0377754	0.041553	0.04617	0.0519412	0.0296807	0.0346275	0.041553	0.0519412	0	0	0	0.0519412	0.0593614	0.069255	0.083106	0.0519412	0.069255	0.04617	0.0519412	0.0593614	0.069255	0.041553	0.0519412	0.041553	0.04617	0.0519412	0.0593614	0.0346275	0.041553	0.054675	0.0532731	0.0519412	0.0506744	0.0494678	0.0483174	0.0561527	0.054675	0.0532731	0.0519412	0.0506744
73.3	39.9	0	0.125313	0.125313	0.125313	0.125313	0.125313	0.125313	0.125313	0.125313	0.125313	0.125313	0.125313	0.125313	0.125313	0.125313	0.125313	0.125313	0.125313	0.125313	0.125313	0.125313	0.125313	0.125313	0.125313	0.125313	0.125313	0.125313	0.125313	0.125313	0.125313	0.125313	0.125313	0.125313	0.125313	0.125313	0.125313	0.125313	0.125313	0.125313	0.125313	0.125313	0.125313	0.125313	0.125313	0.125313	0.125313	0.125313	0.125313
66.9	46.7	0	0.231085	0.244678	0.259971	0.277302	0.297109	0.319964	0.298715	0.302511	0.332762	0.277302	0.311965	0.356531	0.277302	0.332762	0.415953	0.277302	0.415953	0.513919	0.311965	0.356531	0.277302	0.332762	0.415953	0.277302	0.277302	0.311965	0.237687	0.277302	0.332762	0.207976	0.281371	0.312634	0.247725	0.283114	0.3303	0.229979	0.328384	0.319964	0.311965	0.304356	0.297109	0.2902	0.337259	0.328384	0.319964	0.311965	0.304356
55.5	50.4	0	0.153219	0.156396	0.15997	0.164021	0.168651	0.172466	0.170304	0.167749	0.164683	0.160935	0.15625	0.150227	0.14881	0.14881	0.14881	0.14881	0.14881	0.14881	0.174851	0.171485	0.166997	0.160714	0.15129	0.14881	0.171958	0.168651	0.164399	0.15873	0.150794	0.14881	0.169643	0.166446	0.16245	0.157313	0.150463	0.14881	0.156642	0.157713	0.15873	0.159698	0.16062	0.161499	0.156853	0.157947	0.158985	0.15997	0.160908
66.7	59.6	0	0.232569	0.238847	0.24591	0.253915	0.263063	0.273619	0.285934	0.300488	0.317953	0.339299	0.365982	0.394295	0.404083	0.397651	0.37542	0.360738	0.348154	0.33557	0.277894	0.299617	0.328579	0.369127	0.419463	0.447427	0.289896	0.310403	0.336769	0.371924	0.412752	0.432047	0.29698	0.315995	0.339765	0.370326	0.404083	0.417785	0.367582	0.361384	0.355495	0.349894	0.344559	0.339473	0.368447	0.362063	0.356006	0.350252	0.344778
33.5	39.4	0	0.0418782	0.0443416	0.0471129	0.0502538	0.0538434	0.0579852	0.0628173	0.0685279	0.0753807	0.0837563	0.0942259	0.107687	0.125635	0.150761	0.125635	0.167513	0	0	0.0314086	0.0358956	0.0418782	0.0502538	0.0628173	0.0837563	0.0837563	0.0942259	0.107687	0.125635	0.150761	0.188452	0.0753807	0.0837563	0.0942259	0.107687	0.125635	0.150761	0.0991851	0.0966419	0.0942259	0.0919277	0.0897389	0.087652	0.101866	0.0991851	0.0966419	0.0942259	0.0919277
75.3	53.2	0	0.131579	0.131579	0.131579	0.131579	0.131579	0.131579	0.131579	0.131579	0.131579	0.131579	0.131579	0.131579	0.131579	0.131579	0.131579	0.131579	0.131579	0.131579	0.131579	0.131579	0.131579	0.131579	0.131579	0.131579	0.131579	0.131579	0.131579	0.131579	0.131579	0.131579	0.131579	0.131579	0.131579	0.131579	0.131579	0.131579	0.131579	0.131579	0.131579	0.131579	0.131579	0.131579	0.131579	0.131579	0.131579	0.131579	0.131579
68.8	60.1	0	0.0499168	0.0499168	0.0499168	0.0499168	0.0499168	0.0499168	0.0499168	0.0499168	0.0499168	0.0499168	0.0499168	0.0499168	0.0499168	0.0499168	0.0499168	0.0499168	0.0499168	0.0499168	0.0499168	0.0499168	0.0499168	0.0499168	0.0499168	0.0499168	0.0499168	0.0499168	0.0499168	0.0499168	0.0499168	0.0499168	0.0499168	0.0499168	0.0499168	0.0499168	0.0499168	0.0499168	0.0499168	0.0499168	0.0499168	0.0499168	0.0499168	0.0499168	0.0499168	0.0499168	0.0499168	0.0499168	0.0499168
77.7	54.5	0	0	0	0	0	0	0	0	0	0	0	0	0	0	0	0	0	0	0	0	0	0	0	0	0	0	0	0	0	0	0	0	0	0	0	0	0	0	0	0	0	0	0	0	0	0	0	0
65.6	85.8	0	0.494043	0.523104	0.555798	0.592852	0.635198	0.68406	0.741065	0.808434	0.424242	0.39368	0.370047	0.34965	0.332168	0.317016	0.305944	0.291375	0.291375	0.291375	1.00233	0.481185	0.444833	0.417249	0.393357	0.37296	0.923336	0.457459	0.42291	0.39627	0.37296	0.352564	0.86014	0.439005	0.406469	0.381285	0.359363	0.340326	0.374187	0.379535	0.384615	0.389448	0.39405	0.398439	0.376425	0.381855	0.387006	0.3919	0.396555
46.8	53.2	1	0.54198	0.573861	0.609727	0.650376	0.696831	0.750434	0.81297	0.886876	0.975564	1.08396	1.21945	0.354458	0.319549	0.281955	0.281955	0.281955	0.281955	0.281955	1.11372	1.27282	1.48496	1.78195	0.408835	0.357143	1.0213	1.14897	1.3131	1.53195	0.383459	0.338346	0.947368	1.05263	1.18421	1.35338	0.366541	0.327068	1.2688	1.23626	1.20536	1.17596	1.14796	1.12126	1.29547	1.26138	1.22903	1.19831	1.16908
65.2	80.9	0	0.0494438	0.0494438	0.0494438	0.0494438	0.0494438	0.0494438	0.0494438	0.0494438	0.0494438	0.0494438	0.0494438	0.0494438	0.0494438	0.0494438	0.0494438	0.0494438	0.0494438	0.0494438	0.0494438	0.0494438	0.0494438	0.0494438	0.0494438	0.0494438	0.0494438	0.0494438	0.0494438	0.0494438	0.0494438	0.0494438	0.0494438	0.0494438	0.0494438	0.0494438	0.0494438	0.0494438	0.0494438	0.0494438	0.0494438	0.0494438	0.0494438	0.0494438	0.0494438	0.0494438	0.0494438	0.0494438	0.0494438
44	71.1	0	0	0	0	0	0	0	0	0	0	0	0	0	0	0	0	0	0	0	0	0	0	0	0	0	0	0	0	0	0	0	0	0	0	0	0	0	0	0	0	0	0	0	0	0	0	0	0
64.5	49.9	1	0.187041	0.198043	0.210421	0.224449	0.240481	0.258979	0.280561	0.306067	0.336673	0.374082	0.390782	0.360721	0.320641	0.300601	0.300601	0.300601	0.300601	0.300601	0.308116	0.352133	0.410822	0.44489	0.405812	0.340681	0.307281	0.345691	0.395076	0.420842	0.384769	0.330661	0.306613	0.340681	0.383267	0.403664	0.370742	0.324649	0.395528	0.400802	0.405812	0.395914	0.386487	0.377499	0.398093	0.403438	0.408509	0.398297	0.388582
40.6	57.5	0	0.0507246	0.0537084	0.0570652	0.0608696	0.0652174	0.0702341	0.076087	0.083004	0.0913043	0.101449	0.11413	0.130435	0.130435	0.130435	0.130435	0.130435	0.130435	0.130435	0.0652174	0.0745342	0.0869565	0.104348	0.130435	0.130435	0.0724638	0.0815217	0.0931677	0.108696	0.130435	0.130435	0.0782609	0.0869565	0.0978261	0.111801	0.130435	0.130435	0.113272	0.110368	0.107609	0.104984	0.102485	0.100101	0.112809	0.10984	0.107023	0.104348	0.101803
18.2	82	0	0.0134146	0.0142037	0.0150915	0.0160976	0.0172474	0.0185741	0.020122	0.0219512	0.0241463	0.0268293	0.0301829	0.0344948	0.020122	0.0241463	0.0301829	0.0402439	0.0603659	0	0.0150915	0.0172474	0.020122	0.0241463	0.0301829	0	0.0134146	0.0150915	0.0172474	0.020122	0.0241463	0	0.0241463	0.0268293	0.0301829	0.0344948	0.0402439	0.0241463	0.0317715	0.0309568	0.0301829	0.0294468	0.0287456	0.0280771	0.0326302	0.0317715	0.0309568	0.0301829	0.0294468
80	34.9	1	3.14072	3.32547	3.53331	3.76886	4.03807	4.34869	4.71108	5.13936	5.6533	6.28144	6.1712	4.46173	5.01433	5.79943	6.99857	8.99713	13.0014	25.0716	3.69269	4.22022	4.92359	4.47564	1.06017	1.03152	3.39223	3.81626	4.36144	3.89446	1.04585	1.02077	3.14613	3.4957	3.93266	3.47114	1.02674	1.00287	6.02473	6.78863	6.61891	6.45747	6.30372	6.15713	5.21955	6.02473	5.87025	5.7235	5.5839
60.7	60	0	0	0	0	0	0	0	0	0	0	0	0	0	0	0	0	0	0	0	0	0	0	0	0	0	0	0	0	0	0	0	0	0	0	0	0	0	0	0	0	0	0	0	0	0	0	0	0
80	59.6	0	0.886931	0.939104	0.997798	0.644855	0.571069	0.485932	0.403384	0.379042	0.349832	0.329045	0.32823	0.327181	0.325783	0.323825	0.320889	0.315995	0.306208	0.293624	0.402685	0.364334	0.33557	0.33557	0.33557	0.33557	0.395227	0.360738	0.33557	0.33557	0.33557	0.33557	0.387584	0.356078	0.333473	0.333174	0.332774	0.332215	0.330051	0.330193	0.330327	0.330455	0.330577	0.330693	0.331036	0.331155	0.331268	0.331376	0.331478
67	50.1	0	0.739299	0.778091	0.821731	0.871191	0.927716	0.992937	1.06903	1.15895	1.26687	1.39876	1.54067	1.45281	1.36228	1.15569	0.770958	0.512309	0.409182	0.339321	1.40145	1.59025	1.84198	2.15768	2.15818	2.21224	1.32557	1.48129	1.68149	1.91783	1.87026	1.83882	1.24092	1.36993	1.53119	1.71229	1.63839	1.56687	1.606	1.59041	1.55264	1.51672	1.48251	1.44989	1.64131	1.62438	1.58478	1.54716	1.51137
90	57.6	1	0.41956	0.44424	0.472005	0.503472	0.539435	0.580929	0.62934	0.686553	0.755208	0.769676	0.735677	0.691964	0.668403	0.652778	0.646701	0.659722	0.729167	0.9375	0.696615	0.796131	0.824653	0.78125	0.716146	0.677083	0.677083	0.761719	0.78125	0.737847	0.677083	0.638021	0.661458	0.734954	0.748698	0.706845	0.651042	0.614583	0.719572	0.727831	0.735677	0.74314	0.750248	0.757025	0.710867	0.719572	0.727831	0.735677	0.74314
88	60.1	1	0.450638	0.474699	0.501768	0.532446	0.567507	0.607961	0.655158	0.710936	0.77787	0.859678	0.961938	1.09342	1.26872	1.51414	1.88228	2.49584	3.72296	0.998336	0.0415973	0.0415973	0.0415973	0.0415973	0.0415973	0.0415973	0.0415973	0.0415973	0.0415973	0.0415973	0.0415973	0.0415973	0.682196	0.753374	0.842346	0.956739	1.10926	1.3228	0.960023	0.936473	0.914102	0.892821	0.872554	0.853229	0.958987	0.934845	0.911942	0.890183	0.869486
71	58	1	0.727012	0.724138	0.720905	0.726437	0.735222	0.751989	0.771552	0.794671	0.822414	0.856322	0.909483	0.977832	1.06897	1.19655	1.40517	1.75862	2.46552	4.58621	0.43319	0.421182	0.405172	0.4	0.392241	0.37931	0.423372	0.411638	0.396552	0.390805	0.382759	0.37069	0.415517	0.404215	0.390086	0.384236	0.376437	0.365517	0.381125	0.382405	0.383621	0.384777	0.385879	0.386929	0.382106	0.383394	0.384615	0.385776	0.38688
60	60.1	0	0.763542	0.808457	0.858985	0.916251	0.981697	1.05721	1.14531	1.24943	1.37438	1.52708	1.71797	1.96339	2.29063	2.74875	3.43594	4.5147	6.53078	12.6456	0.0249584	0.0285239	0.0332779	0.0399334	0.0499168	0.0665557	0.0757996	0.0852745	0.0974566	0.113699	0.136439	0.170549	0.109817	0.122019	0.137271	0.156881	0.183028	0.219634	0.713723	0.695422	0.678037	0.661499	0.645749	0.630732	0.170886	0.166389	0.162123	0.15807	0.154215
60	57	1	0.350877	0.350877	0.350877	0.350877	0.350877	0.350877	0.350877	0.350877	0.350877	0.350877	0.350877	0.350877	0.350877	0.350877	0.350877	0.350877	0.350877	0.350877	0.350877	0.350877	0.350877	0.350877	0.350877	0.350877	0.350877	0.350877	0.350877	0.350877	0.350877	0.350877	0.350877	0.350877	0.350877	0.350877	0.350877	0.350877	0.350877	0.350877	0.350877	0.350877	0.350877	0.350877	0.350877	0.350877	0.350877	0.350877	0.350877
81	48.8	1	0.321607	0.328472	0.336194	0.344945	0.354947	0.366488	0.379952	0.395864	0.414959	0.406421	0.341957	0.259075	0.210041	0.190574	0.161373	0.153689	0.153689	0.153689	0.48668	0.526932	0.532787	0.454918	0.338115	0.266393	0.449681	0.480277	0.47863	0.404713	0.301229	0.238217	0.420082	0.443989	0.438012	0.368853	0.276639	0.221311	0.351866	0.366488	0.380379	0.393593	0.406177	0.418176	0.357222	0.372088	0.386192	0.39959	0.412335
36	56.8	0	0.176056	0.176056	0.176056	0.176056	0.176056	0.176056	0.176056	0.176056	0.176056	0.176056	0.176056	0.176056	0.176056	0.176056	0.176056	0.176056	0.176056	0.176056	0.176056	0.176056	0.176056	0.176056	0.176056	0.176056	0.176056	0.176056	0.176056	0.176056	0.176056	0.176056	0.176056	0.176056	0.176056	0.176056	0.176056	0.176056	0.176056	0.176056	0.176056	0.176056	0.176056	0.176056	0.176056	0.176056	0.176056	0.176056	0.176056
68	52.1	1	0.390835	0.413825	0.439689	0.469002	0.502502	0.541156	0.586252	0.639548	0.703503	0.78167	0.855626	0.842131	0.824136	0.827447	0.856166	0.863724	0.863724	0.863724	0.555482	0.634837	0.740643	0.850768	0.825936	0.784549	0.589731	0.663448	0.758226	0.852927	0.833493	0.804343	0.617131	0.685701	0.771413	0.854469	0.838532	0.816219	0.8552	0.857633	0.836192	0.815797	0.796374	0.777853	0.85497	0.857473	0.835487	0.814599	0.794731
68	54	1	0.244805	0.259205	0.275405	0.293765	0.314749	0.33896	0.367207	0.400589	0.440648	0.489609	0.55081	0.629497	0.610957	0.592407	0.578472	0.586111	0.555556	0.555556	0.331018	0.378307	0.441358	0.52963	0.662037	0.635803	0.366152	0.411921	0.470767	0.549228	0.659074	0.638657	0.385093	0.427881	0.481366	0.550132	0.641821	0.622037	0.55056	0.536443	0.523032	0.510275	0.498126	0.486542	0.550425	0.535941	0.522199	0.509143	0.496725
64.4	58.8	1	0.371173	0.393007	0.398438	0.393878	0.394679	0.395604	0.396684	0.397959	0.39949	0.401361	0.393176	0.394679	0.396684	0.39949	0.403699	0.410714	0.424745	0.466837	0.393176	0.394679	0.396684	0.382653	0.382653	0.382653	0.392007	0.393176	0.394679	0.382653	0.382653	0.382653	0.391071	0.392007	0.393176	0.382653	0.382653	0.382653	0.39373	0.393446	0.403699	0.403186	0.402697	0.402231	0.394029	0.39373	0.404239	0.403699	0.403186
61.4	53.5	0	0.11677	0.118142	0.119685	0.121433	0.123431	0.125737	0.128427	0.131606	0.135421	0.140083	0.145911	0.153404	0.163396	0.177383	0.198364	0.233333	0.303271	0.513084	0.0934579	0.0934579	0.0934579	0.0934579	0.0934579	0.0934579	0.0934579	0.0934579	0.0934579	0.0934579	0.0934579	0.0934579	0.0934579	0.0934579	0.0934579	0.0934579	0.0934579	0.0934579	0.131456	0.130482	0.129556	0.128676	0.127837	0.127038	0.123642	0.122848	0.122094	0.121379	0.120697
79.4	55.4	1	0.223626	0.236781	0.251579	0.268351	0.287519	0.309636	0.335439	0.365934	0.388087	0.395106	0.41065	0.443528	0.463297	0.447653	0.424188	0.409146	0.388087	0.361011	0.349729	0.379061	0.388087	0.411552	0.469314	0.517449	0.361011	0.388087	0.397112	0.418171	0.465704	0.500903	0.366426	0.391095	0.399368	0.417741	0.45728	0.483754	0.413262	0.409608	0.406137	0.402835	0.399691	0.396692	0.414675	0.410887	0.407294	0.403881	0.400634
53.3	33.6	0	0.0887897	0.0940126	0.0998884	0.106548	0.114158	0.12294	0.133185	0.145292	0.115625	0.128472	0.144531	0.165179	0.192708	0.142857	0.178571	0.238095	0.357143	0.714286	0.110491	0.0631378	0.0736607	0.0883929	0.110491	0.147321	0.0982143	0.0552455	0.0631378	0.0736607	0.0883929	0.110491	0.0883929	0.0491071	0.0552455	0.0631378	0.0736607	0.0883929	0.105146	0.10245	0.0998884	0.0974521	0.0951318	0.0929194	0.0838562	0.0816494	0.0795559	0.077567	0.0756751
71.5	51	0	0.0152505	0.0161476	0.0171569	0.0183007	0.0196078	0.0211161	0.0228758	0.0249554	0.0235294	0.0043573	0	0	0	0	0	0	0	0	0.0343137	0.0336134	0.0065359	0	0	0	0.0305011	0.0294118	0.0056022	0	0	0	0.027451	0.0261438	0.004902	0	0	0	0	0	0	0	0	0.00456	0	0	0	0	0
72.5	56.3	0	0.153345	0.121774	0.1129	0.0920071	0.098579	0.106162	0.115009	0.0627321	0	0	0	0	0	0	0	0	0	0	0.0862567	0	0	0	0	0	0.0766726	0	0	0	0	0	0.0690053	0	0	0	0	0	0	0	0	0	0	0	0	0	0	0	0
38	43	0	0.0511628	0.0541724	0.0575581	0.0613953	0.0493355	0.0531306	0.0575581	0.0627907	0.0460465	0.0511628	0.0575581	0.0657807	0.0383721	0.0460465	0.0575581	0.0767442	0.115116	0	0.0575581	0.0328904	0.0383721	0.0460465	0.0575581	0	0.0511628	0.0287791	0.0328904	0.0383721	0.0460465	0	0.0690698	0.0511628	0.0575581	0.0657807	0.0767442	0.0460465	0.0605875	0.059034	0.0575581	0.0561543	0.0548173	0.0535425	0.062225	0.0605875	0.059034	0.0575581	0.0561543
54.6	50	0	0.19	0.201177	0.21375	0.228	0.244286	0.263077	0.285	0.310909	0.342	0.38	0.4275	0.488571	0.57	0.684	0.855	0.74	0.51	0.18	0.15	0.171429	0.2	0.24	0.3	0.4	0.266667	0.3	0.342857	0.4	0.48	0.6	0.324	0.36	0.405	0.462857	0.54	0.648	0.45	0.438462	0.4275	0.417073	0.407143	0.397674	0.454054	0.442105	0.430769	0.42	0.409756
67.9	39	1	0	0	0	0	0	0	0	0	0	0	0	0	0	0	0	0	0	0	0	0	0	0	0	0	0	0	0	0	0	0	0	0	0	0	0	0	0	0	0	0	0	0	0	0	0	0	0
70.9	55	1	0	0	0	0	0	0	0	0	0	0	0	0	0	0	0	0	0	0	0	0	0	0	0	0	0	0	0	0	0	0	0	0	0	0	0	0	0	0	0	0	0	0	0	0	0	0	0
72.7	47	0	0.106383	0.106383	0.106383	0.106383	0.106383	0.106383	0.106383	0.106383	0.106383	0.106383	0.106383	0.106383	0.106383	0.106383	0.106383	0.106383	0.106383	0.106383	0.106383	0.106383	0.106383	0.106383	0.106383	0.106383	0.106383	0.106383	0.106383	0.106383	0.106383	0.106383	0.106383	0.106383	0.106383	0.106383	0.106383	0.106383	0.106383	0.106383	0.106383	0.106383	0.106383	0.106383	0.106383	0.106383	0.106383	0.106383	0.106383
66	57.1	0	0.283129	0.299784	0.298818	0.283713	0.26645	0.262697	0.262697	0.262697	0.262697	0.262697	0.262697	0.262697	0.262697	0.262697	0.262697	0.262697	0.262697	0.262697	0.262697	0.262697	0.262697	0.262697	0.262697	0.262697	0.262697	0.262697	0.262697	0.262697	0.262697	0.262697	0.262697	0.262697	0.262697	0.262697	0.262697	0.262697	0.262697	0.262697	0.262697	0.262697	0.262697	0.262697	0.262697	0.262697	0.262697	0.262697	0.262697
66.1	77.9	0	0	0	0	0	0	0	0	0	0	0	0	0	0	0	0	0	0	0	0	0	0	0	0	0	0	0	0	0	0	0	0	0	0	0	0	0	0	0	0	0	0	0	0	0	0	0	0
71.4	54.7	1	0	0	0	0	0	0	0	0	0	0	0	0	0	0	0	0	0	0	0	0	0	0	0	0	0	0	0	0	0	0	0	0	0	0	0	0	0	0	0	0	0	0	0	0	0	0	0
79.5	58.8	1	0.379819	0.387155	0.395408	0.404762	0.415452	0.427787	0.442177	0.459184	0.44898	0.415722	0.42517	0.437318	0.453515	0.476191	0.37415	0.340136	0.340136	0.340136	0.503826	0.495627	0.453515	0.476191	0.510204	0.566893	0.485639	0.476191	0.437318	0.453515	0.476191	0.510204	0.471088	0.461073	0.42517	0.437318	0.453515	0.476191	0.429646	0.42735	0.42517	0.423096	0.421121	0.419237	0.432065	0.429646	0.42735	0.42517	0.423096
65.1	50.4	0	0	0	0	0	0	0	0	0	0	0	0	0	0	0	0	0	0	0	0	0	0	0	0	0	0	0	0	0	0	0	0	0	0	0	0	0	0	0	0	0	0	0	0	0	0	0	0
85.5	52.4	0	0	0	0	0	0	0	0	0	0	0	0	0	0	0	0	0	0	0	0	0	0	0	0	0	0	0	0	0	0	0	0	0	0	0	0	0	0	0	0	0	0	0	0	0	0	0	0
32.5	50.6	0	0.0988142	0.0988142	0.0988142	0.0988142	0.0988142	0.0988142	0.0988142	0.0988142	0.0988142	0.0988142	0.0988142	0.0988142	0.0988142	0.0988142	0.0988142	0.0988142	0.0988142	0.0988142	0.0988142	0.0988142	0.0988142	0.0988142	0.0988142	0.0988142	0.0988142	0.0988142	0.0988142	0.0988142	0.0988142	0.0988142	0.0988142	0.0988142	0.0988142	0.0988142	0.0988142	0.0988142	0.0988142	0.0988142	0.0988142	0.0988142	0.0988142	0.0988142	0.0988142	0.0988142	0.0988142	0.0988142	0.0988142
44.4	70.2	0	0.0712251	0.0712251	0.0712251	0.0712251	0.0712251	0.0712251	0.0712251	0.0712251	0.0712251	0.0712251	0.0712251	0.0712251	0.0712251	0.0712251	0.0712251	0.0712251	0.0712251	0.0712251	0.0712251	0.0712251	0.0712251	0.0712251	0.0712251	0.0712251	0.0712251	0.0712251	0.0712251	0.0712251	0.0712251	0.0712251	0.0712251	0.0712251	0.0712251	0.0712251	0.0712251	0.0712251	0.0712251	0.0712251	0.0712251	0.0712251	0.0712251	0.0712251	0.0712251	0.0712251	0.0712251	0.0712251	0.0712251
86.1	46.8	0	0.104701	0.103318	0.103098	0.102849	0.102564	0.102235	0.101852	0.101399	0.100855	0.10019	0.099359	0.0982906	0.0968661	0.0948718	0.0918803	0.0868946	0.0769231	0.0641026	0.106838	0.106838	0.106838	0.106838	0.106838	0.106838	0.106838	0.106838	0.106838	0.106838	0.106838	0.106838	0.105128	0.104938	0.104701	0.104396	0.103989	0.103419	0.101215	0.101359	0.101496	0.101626	0.10175	0.101868	0.102218	0.102339	0.102455	0.102564	0.102668
74.5	79.6	1	1.71901	1.81644	1.92604	2.05025	2.19221	2.35601	2.54711	2.77296	3.04397	3.37521	3.78926	4.32161	3.43802	0.281407	0.257538	0.242881	0.238694	0.226131	3.72173	4.24444	4.94137	5.91709	7.38065	6.63317	3.33613	3.74529	4.27136	4.97278	5.95477	5.03769	3.02764	3.35706	3.76884	4.29828	5.00419	4.0804	3.97878	3.87837	3.78298	3.69224	3.60583	3.52343	4.07952	3.97382	3.87353	3.77827	3.68765
75	56.8	0	0.293427	0.310688	0.330106	0.352113	0.377264	0.270856	0.293427	0.320102	0.352113	0.391236	0.352113	0.251509	0.293427	0.352113	0.440141	0	0	0	0.440141	0.503018	0.586854	0.56338	0.440141	0.586854	0.391236	0.440141	0.503018	0.469484	0.352113	0.440141	0.352113	0.391236	0.440141	0.402415	0.293427	0.352113	0.370645	0.406284	0.440141	0.429406	0.419182	0.409433	0.380662	0.416975	0.451427	0.440141	0.429406
88.2	51	1	0.179902	0.185179	0.190625	0.196797	0.203851	0.211991	0.219853	0.222014	0.224608	0.227778	0.23174	0.236835	0.253431	0.28451	0.331128	0.408824	0.311275	0.137255	0.151961	0.145658	0.137255	0.12549	0.107843	0.0980392	0.202179	0.202941	0.203922	0.205229	0.207059	0.22451	0.23049	0.234314	0.239093	0.245238	0.253431	0.276667	0.237487	0.236425	0.235417	0.234457	0.233543	0.232672	0.239931	0.238777	0.237682	0.236642	0.235653
76.6	52.4	1	0.293045	0.276942	0.294251	0.313868	0.336287	0.362155	0.392335	0.376475	0.414122	0.460136	0.517653	0.591603	0.613868	0.622137	0.634542	0.642494	0.629771	0.591603	0.276718	0.316249	0.368957	0.442748	0.553435	0.585242	0.320187	0.36021	0.411668	0.48028	0.576336	0.605916	0.354962	0.394402	0.443702	0.507088	0.591603	0.618321	0.514765	0.501566	0.489027	0.477099	0.46574	0.454909	0.513204	0.499699	0.486886	0.474714	0.463135
[truncated: 52 more columns]
